# Supplementary material for: nf-core/airrflow: An adaptive immune receptor repertoire analysis workflow employing the Immcantation framework
Source: PLoS Comput Biol. 2024 Jul 26;20(7):e1012265. doi: 10.1371/journal.pcbi.1012265 (PMC11305553; doi:10.1371/journal.pcbi.1012265)
Supplement: S1 Data — (ZIP) [file pcbi.1012265.s002.zip]

Archive with 13 entries (12 files):
- Fig1/
- Fig1/Fig1C.tsv
- __MACOSX/Fig1/._Fig1C.tsv
- Fig1/M4__clone-pass.tsv
- __MACOSX/Fig1/._M4__clone-pass.tsv
- Fig1/M5__clone-pass.tsv
- __MACOSX/Fig1/._M5__clone-pass.tsv
- figures_raw_data.xlsx
- __MACOSX/._figures_raw_data.xlsx
- Fig2E-supFig2D.tsv
- __MACOSX/._Fig2E-supFig2D.tsv
- Fig3-convergent_clusters_IGHV158.tsv
- __MACOSX/._Fig3-convergent_clusters_IGHV158.tsv
