# Supplementary material for: nf-core/airrflow: An adaptive immune receptor repertoire analysis workflow employing the Immcantation framework
Source: PLoS Comput Biol. 2024 Jul 26;20(7):e1012265. doi: 10.1371/journal.pcbi.1012265 (PMC11305553; doi:10.1371/journal.pcbi.1012265)
Supplement: S1 Data — (ZIP) [file pcbi.1012265.s002.zip › Fig1/Fig1C.tsv]

sample_id	clone_id	p	p_sd	lower	upper	rank	subject_id
SRR1383451	884	0.0181746031746032	0.0166437662914403	0	0.0507957856729278	1	M4
SRR1383451	2362	0.0103174603174603	0.0123003328859945	0	0.0344256697718631	2	M4
SRR1383451	1311	0.00642857142857143	0.0103246672297081	0	0.0266645473511603	3	M4
SRR1383451	2070	0.00571428571428571	0.00955301151701326	0	0.024437844231528	4	M4
SRR1383451	84	0.00555555555555555	0.00951449918478259	0	0.0242036312886651	5	M4
SRR1383451	973	0.00468253968253968	0.00868635999945155	0	0.0217074924382141	6	M4
SRR1383451	2166	0.00444444444444444	0.00859293783629289	0	0.0212862931249701	7	M4
SRR1383451	797	0.00444444444444444	0.00749087910733813	0	0.0191262977073707	8	M4
SRR1383451	1011	0.00420634920634921	0.00878491533143765	0	0.0214244668632007	9	M4
SRR1383451	2129	0.00404761904761905	0.00795602609135127	0	0.0196411436467285	10	M4
SRR1383451	275	0.00404761904761905	0.00763111896352744	0	0.0190043373778735	11	M4
SRR1383451	1992	0.00388888888888889	0.00803520035835763	0	0.0196375921998332	12	M4
SRR1383451	584	0.00349206349206349	0.00714485096205658	0	0.0174957140526007	13	M4
SRR1383451	610	0.00349206349206349	0.00678118874086592	0	0.0167829491965292	14	M4
SRR1383451	2365	0.00333333333333333	0.00704312065271751	0	0.0171375961514299	15	M4
SRR1383451	2041	0.00309523809523809	0.00741229608087251	0	0.0176230714564956	16	M4
SRR1383451	1649	0.00293650793650794	0.00676576790097422	0	0.0161971693501746	17	M4
SRR1383451	656	0.00277777777777778	0.00625225086742829	0	0.0150319643002465	18	M4
SRR1383451	399	0.0026984126984127	0.00695629920585328	0	0.0163325086075697	19	M4
SRR1383451	386	0.0026984126984127	0.0063869818259663	0	0.0152166670472185	20	M4
SRR1383451	2283	0.0026984126984127	0.00658222789871339	0	0.0155993423179257	21	M4
SRR1383451	739	0.00261904761904762	0.00611713963500172	0	0.0146084209920535	22	M4
SRR1383451	910	0.00246031746031746	0.00597473932265271	0	0.014170591349732	23	M4
SRR1383451	99	0.00238095238095238	0.00631521570729679	0	0.0147585477218557	24	M4
SRR1383451	427	0.0023015873015873	0.00582451533502047	0	0.0137174275856287	25	M4
SRR1383451	1174	0.00222222222222222	0.00617123135778188	0	0.0143176134237389	26	M4
SRR1383451	1730	0.00222222222222222	0.00574627896473156	0	0.0134847220382162	27	M4
SRR1383451	937	0.00214285714285714	0.00566584539648032	0	0.0132477100619306	28	M4
SRR1383451	1306	0.00214285714285714	0.00566584539648032	0	0.0132477100619306	29	M4
SRR1383451	76	0.00214285714285714	0.00649850391385012	0	0.014879690767396	30	M4
SRR1383451	2350	0.00206349206349206	0.00535154538160839	0	0.0125523282730762	31	M4
SRR1383451	223	0.00198412698412698	0.00572365029905001	0	0.0132022754303669	32	M4
SRR1383451	457	0.00198412698412698	0.00526267975608066	0	0.0122987897682131	33	M4
SRR1383451	1488	0.00198412698412698	0.00549799831579078	0	0.0127600056701388	34	M4
SRR1383451	1481	0.0019047619047619	0.00517106348079207	0	0.0120398600888847	35	M4
SRR1383451	387	0.0019047619047619	0.00541036826729553	0	0.0125088888517595	36	M4
SRR1383451	1352	0.0019047619047619	0.00541036826729553	0	0.0125088888517595	37	M4
SRR1383451	2403	0.0019047619047619	0.00517106348079207	0	0.0120398600888847	38	M4
SRR1383451	1064	0.00182539682539683	0.00532010555898581	0	0.0122526121149603	39	M4
SRR1383451	1628	0.00182539682539683	0.00532010555898581	0	0.0122526121149603	40	M4
SRR1383451	1960	0.00182539682539683	0.00532010555898581	0	0.0122526121149603	41	M4
SRR1383451	1237	0.00174603174603175	0.00522707380791759	0	0.0119909081540829	42	M4
SRR1383451	2325	0.00166666666666667	0.0051311224007772	0	0.0117234817724567	43	M4
SRR1383451	2363	0.00166666666666667	0.00537220665622001	0	0.0121959982303642	44	M4
SRR1383451	22	0.00166666666666667	0.0051311224007772	0	0.0117234817724567	45	M4
SRR1383451	2467	0.00166666666666667	0.00560292705846789	0	0.0126482019092687	46	M4
SRR1383451	1193	0.00158730158730159	0.00503208432498604	0	0.0114500056314428	47	M4
SRR1383451	643	0.00158730158730159	0.00503208432498604	0	0.0114500056314428	48	M4
SRR1383451	1762	0.00150793650793651	0.00518023691975888	0	0.0116610143020486	49	M4
SRR1383451	1713	0.00150793650793651	0.00466588469789803	0	0.0106529024718332	50	M4
SRR1383451	1498	0.00142857142857143	0.00455396680965483	0	0.0103541823622857	51	M4
SRR1383451	1726	0.00142857142857143	0.00455396680965483	0	0.0103541823622857	52	M4
SRR1383451	2297	0.00142857142857143	0.0048239818582593	0	0.0108834021328343	53	M4
SRR1383451	156	0.00142857142857143	0.0048239818582593	0	0.0108834021328343	54	M4
SRR1383451	1598	0.00142857142857143	0.0048239818582593	0	0.0108834021328343	55	M4
SRR1383451	811	0.00142857142857143	0.0048239818582593	0	0.0108834021328343	56	M4
SRR1383451	417	0.00134920634920635	0.00443780198481971	0	0.0100471384099734	57	M4
SRR1383451	907	0.00134920634920635	0.00443780198481971	0	0.0100471384099734	58	M4
SRR1383451	176	0.00134920634920635	0.00471447491475422	0	0.0105894073881422	59	M4
SRR1383451	100	0.00126984126984127	0.00431704740223858	0	0.00973109869778109	60	M4
SRR1383451	1504	0.00126984126984127	0.00431704740223858	0	0.00973109869778109	61	M4
SRR1383451	854	0.00126984126984127	0.00460098745255319	0	0.0102876109701662	62	M4
SRR1383451	1838	0.00119047619047619	0.00448321719515463	0	0.00997742042784994	63	M4
SRR1383451	425	0.00119047619047619	0.0047572495923913	0	0.010514514057031	64	M4
SRR1383451	1407	0.00119047619047619	0.00419130637791526	0	0.00940528573936312	65	M4
SRR1383451	513	0.00119047619047619	0.00419130637791526	0	0.00940528573936312	66	M4
SRR1383451	1331	0.00119047619047619	0.00419130637791526	0	0.00940528573936312	67	M4
SRR1383451	1704	0.00119047619047619	0.00448321719515463	0	0.00997742042784994	68	M4
SRR1383451	1899	0.00119047619047619	0.00448321719515463	0	0.00997742042784994	69	M4
SRR1383451	2108	0.00119047619047619	0.00448321719515463	0	0.00997742042784994	70	M4
SRR1383451	735	0.00119047619047619	0.00419130637791526	0	0.00940528573936312	71	M4
SRR1383451	1236	0.00111111111111111	0.00406011565076716	0	0.00906879155968214	72	M4
SRR1383451	187	0.00111111111111111	0.00406011565076716	0	0.00906879155968214	73	M4
SRR1383451	2361	0.00111111111111111	0.004360817166883	0	0.00965815570136578	74	M4
SRR1383451	654	0.00111111111111111	0.00406011565076716	0	0.00906879155968214	75	M4
SRR1383451	1216	0.00111111111111111	0.00406011565076716	0	0.00906879155968214	76	M4
SRR1383451	1359	0.00111111111111111	0.00406011565076716	0	0.00906879155968214	77	M4
SRR1383451	1389	0.00111111111111111	0.004360817166883	0	0.00965815570136578	78	M4
SRR1383451	1698	0.00111111111111111	0.004360817166883	0	0.00965815570136578	79	M4
SRR1383451	2321	0.00111111111111111	0.00406011565076716	0	0.00906879155968214	80	M4
SRR1383451	237	0.00111111111111111	0.004360817166883	0	0.00965815570136578	81	M4
SRR1383451	41	0.00111111111111111	0.00406011565076716	0	0.00906879155968214	82	M4
SRR1383451	54	0.00111111111111111	0.00406011565076716	0	0.00906879155968214	83	M4
SRR1383451	65	0.00111111111111111	0.00406011565076716	0	0.00906879155968214	84	M4
SRR1383451	926	0.00111111111111111	0.00406011565076716	0	0.00906879155968214	85	M4
SRR1383451	1737	0.00103174603174603	0.00423338580461383	0	0.00932902974145225	86	M4
SRR1383451	2235	0.00103174603174603	0.00392292851137117	0	0.00872054462795886	87	M4
SRR1383451	1696	0.00103174603174603	0.00392292851137117	0	0.00872054462795886	88	M4
SRR1383451	1925	0.00103174603174603	0.00423338580461383	0	0.00932902974145225	89	M4
SRR1383451	2137	0.00103174603174603	0.00423338580461383	0	0.00932902974145225	90	M4
SRR1383451	327	0.00103174603174603	0.00392292851137117	0	0.00872054462795886	91	M4
SRR1383451	1621	0.00103174603174603	0.00392292851137117	0	0.00872054462795886	92	M4
SRR1383451	165	0.00103174603174603	0.00392292851137117	0	0.00872054462795886	93	M4
SRR1383451	398	0.000952380952380952	0.00410045405316331	0	0.00898912321684233	94	M4
SRR1383451	671	0.000952380952380952	0.00377909197780716	0	0.00835926512314722	95	M4
SRR1383451	1309	0.000952380952380952	0.00377909197780716	0	0.00835926512314722	96	M4
SRR1383451	193	0.000952380952380952	0.00377909197780716	0	0.00835926512314722	97	M4
SRR1383451	531	0.000952380952380952	0.00439839865263262	0	0.00957308390119039	98	M4
SRR1383451	758	0.000952380952380952	0.00377909197780716	0	0.00835926512314722	99	M4
SRR1383451	1107	0.000952380952380952	0.00377909197780716	0	0.00835926512314722	100	M4
SRR1383451	606	0.000873015873015873	0.00362781522569674	0	0.00798340305794753	101	M4
SRR1383451	1130	0.000873015873015873	0.00362781522569674	0	0.00798340305794753	102	M4
SRR1383451	1243	0.000873015873015873	0.00362781522569674	0	0.00798340305794753	103	M4
SRR1383451	1710	0.000873015873015873	0.00396146823503283	0	0.00863735093957967	104	M4
SRR1383451	2228	0.000873015873015873	0.00396146823503283	0	0.00863735093957967	105	M4
SRR1383451	286	0.000873015873015873	0.00362781522569674	0	0.00798340305794753	106	M4
SRR1383451	45	0.000873015873015873	0.00362781522569674	0	0.00798340305794753	107	M4
SRR1383451	468	0.000873015873015873	0.00362781522569674	0	0.00798340305794753	108	M4
SRR1383451	611	0.000873015873015873	0.00362781522569674	0	0.00798340305794753	109	M4
SRR1383451	847	0.000873015873015873	0.00362781522569674	0	0.00798340305794753	110	M4
SRR1383451	1316	0.000873015873015873	0.00362781522569674	0	0.00798340305794753	111	M4
SRR1383451	1334	0.000873015873015873	0.00362781522569674	0	0.00798340305794753	112	M4
SRR1383451	1440	0.000873015873015873	0.00362781522569674	0	0.00798340305794753	113	M4
SRR1383451	2106	0.000873015873015873	0.00362781522569674	0	0.00798340305794753	114	M4
SRR1383451	2447	0.000873015873015873	0.00362781522569674	0	0.00798340305794753	115	M4
SRR1383451	298	0.000873015873015873	0.00362781522569674	0	0.00798340305794753	116	M4
SRR1383451	365	0.000873015873015873	0.00396146823503283	0	0.00863735093957967	117	M4
SRR1383451	741	0.000873015873015873	0.00362781522569674	0	0.00798340305794753	118	M4
SRR1383451	794	0.000873015873015873	0.00396146823503283	0	0.00863735093957967	119	M4
SRR1383451	1024	0.000793650793650794	0.00381576686603334	0	0.00827241642447741	120	M4
SRR1383451	1622	0.000793650793650794	0.00346812478301183	0	0.00759105046224477	121	M4
SRR1383451	1641	0.000793650793650794	0.00346812478301183	0	0.00759105046224477	122	M4
SRR1383451	2012	0.000793650793650794	0.00346812478301183	0	0.00759105046224477	123	M4
SRR1383451	2213	0.000793650793650794	0.00346812478301183	0	0.00759105046224477	124	M4
SRR1383451	405	0.000793650793650794	0.00346812478301183	0	0.00759105046224477	125	M4
SRR1383451	1349	0.000793650793650794	0.00346812478301183	0	0.00759105046224477	126	M4
SRR1383451	139	0.000793650793650794	0.00346812478301183	0	0.00759105046224477	127	M4
SRR1383451	1759	0.000793650793650794	0.00346812478301183	0	0.00759105046224477	128	M4
SRR1383451	1815	0.000793650793650794	0.00346812478301183	0	0.00759105046224477	129	M4
SRR1383451	2337	0.000793650793650794	0.00381576686603334	0	0.00827241642447741	130	M4
SRR1383451	2366	0.000793650793650794	0.00346812478301183	0	0.00759105046224477	131	M4
SRR1383451	24	0.000793650793650794	0.00346812478301183	0	0.00759105046224477	132	M4
SRR1383451	364	0.000793650793650794	0.00346812478301183	0	0.00759105046224477	133	M4
SRR1383451	727	0.000793650793650794	0.00346812478301183	0	0.00759105046224477	134	M4
SRR1383451	814	0.000793650793650794	0.00346812478301183	0	0.00759105046224477	135	M4
SRR1383451	1716	0.000714285714285714	0.00329879898947447	0	0.00717981292589279	136	M4
SRR1383451	48	0.000714285714285714	0.00366254857146424	0	0.00789274900598426	137	M4
SRR1383451	818	0.000714285714285714	0.00329879898947447	0	0.00717981292589279	138	M4
SRR1383451	1061	0.000714285714285714	0.00366254857146424	0	0.00789274900598426	139	M4
SRR1383451	1069	0.000714285714285714	0.00329879898947447	0	0.00717981292589279	140	M4
SRR1383451	1409	0.000714285714285714	0.00329879898947447	0	0.00717981292589279	141	M4
SRR1383451	182	0.000714285714285714	0.00399330055263961	0	0.00854101097690324	142	M4
SRR1383451	2223	0.000714285714285714	0.00329879898947447	0	0.00717981292589279	143	M4
SRR1383451	2250	0.000714285714285714	0.00329879898947447	0	0.00717981292589279	144	M4
SRR1383451	2307	0.000714285714285714	0.00329879898947447	0	0.00717981292589279	145	M4
SRR1383451	2377	0.000714285714285714	0.00329879898947447	0	0.00717981292589279	146	M4
SRR1383451	318	0.000714285714285714	0.00329879898947447	0	0.00717981292589279	147	M4
SRR1383451	443	0.000714285714285714	0.00329879898947447	0	0.00717981292589279	148	M4
SRR1383451	547	0.000714285714285714	0.00329879898947447	0	0.00717981292589279	149	M4
SRR1383451	598	0.000714285714285714	0.00329879898947447	0	0.00717981292589279	150	M4
SRR1383451	850	0.000714285714285714	0.00366254857146425	0	0.00789274900598426	151	M4
SRR1383451	851	0.000714285714285714	0.00329879898947447	0	0.00717981292589279	152	M4
SRR1383451	1077	0.000634920634920635	0.00311826860598117	0	0.00674661479676565	153	M4
SRR1383451	111	0.000634920634920635	0.0035008265258971	0	0.00749641454180144	154	M4
SRR1383451	2207	0.000634920634920635	0.00311826860598117	0	0.00674661479676565	155	M4
SRR1383451	777	0.000634920634920635	0.00311826860598117	0	0.00674661479676565	156	M4
SRR1383451	1059	0.000634920634920635	0.00311826860598117	0	0.00674661479676565	157	M4
SRR1383451	1087	0.000634920634920635	0.00311826860598117	0	0.00674661479676565	158	M4
SRR1383451	113	0.000634920634920635	0.0035008265258971	0	0.00749641454180144	159	M4
SRR1383451	1135	0.000634920634920635	0.00311826860598117	0	0.00674661479676565	160	M4
SRR1383451	1176	0.000634920634920635	0.00311826860598117	0	0.00674661479676565	161	M4
SRR1383451	1240	0.000634920634920635	0.00311826860598117	0	0.00674661479676565	162	M4
SRR1383451	1506	0.000634920634920635	0.00311826860598117	0	0.00674661479676565	163	M4
SRR1383451	1811	0.000634920634920635	0.00311826860598117	0	0.00674661479676565	164	M4
SRR1383451	1915	0.000634920634920635	0.00311826860598117	0	0.00674661479676565	165	M4
SRR1383451	219	0.000634920634920635	0.00311826860598117	0	0.00674661479676565	166	M4
SRR1383451	2267	0.000634920634920635	0.00311826860598117	0	0.00674661479676565	167	M4
SRR1383451	2277	0.000634920634920635	0.0035008265258971	0	0.00749641454180144	168	M4
SRR1383451	2312	0.000634920634920635	0.00311826860598117	0	0.00674661479676565	169	M4
SRR1383451	276	0.000634920634920635	0.00311826860598117	0	0.00674661479676565	170	M4
SRR1383451	290	0.000634920634920635	0.00311826860598117	0	0.00674661479676565	171	M4
SRR1383451	368	0.000634920634920635	0.00311826860598117	0	0.00674661479676565	172	M4
SRR1383451	47	0.000634920634920635	0.00311826860598117	0	0.00674661479676565	173	M4
SRR1383451	495	0.000634920634920635	0.00311826860598117	0	0.00674661479676565	174	M4
SRR1383451	592	0.000634920634920635	0.00311826860598117	0	0.00674661479676565	175	M4
SRR1383451	622	0.000634920634920635	0.00311826860598117	0	0.00674661479676565	176	M4
SRR1383451	684	0.000634920634920635	0.00311826860598117	0	0.00674661479676565	177	M4
SRR1383451	751	0.000634920634920635	0.00311826860598117	0	0.00674661479676565	178	M4
SRR1383451	839	0.000634920634920635	0.00311826860598117	0	0.00674661479676565	179	M4
SRR1383451	86	0.000634920634920635	0.00311826860598117	0	0.00674661479676565	180	M4
SRR1383451	2506	0.000555555555555556	0.00292445934983048	0	0.00628739055547471	181	M4
SRR1383451	1056	0.000555555555555556	0.00332936176379016	0	0.00708098470408902	182	M4
SRR1383451	1214	0.000555555555555556	0.00292445934983048	0	0.00628739055547471	183	M4
SRR1383451	1264	0.000555555555555556	0.00292445934983048	0	0.00628739055547471	184	M4
SRR1383451	1286	0.000555555555555556	0.00292445934983048	0	0.00628739055547471	185	M4
SRR1383451	130	0.000555555555555556	0.00292445934983048	0	0.00628739055547471	186	M4
SRR1383451	1392	0.000555555555555556	0.00292445934983048	0	0.00628739055547471	187	M4
SRR1383451	1596	0.000555555555555556	0.00292445934983048	0	0.00628739055547471	188	M4
SRR1383451	1629	0.000555555555555556	0.00292445934983048	0	0.00628739055547471	189	M4
SRR1383451	1771	0.000555555555555556	0.00292445934983048	0	0.00628739055547471	190	M4
SRR1383451	1864	0.000555555555555556	0.00332936176379016	0	0.00708098470408902	191	M4
SRR1383451	188	0.000555555555555556	0.00292445934983048	0	0.00628739055547471	192	M4
SRR1383451	2216	0.000555555555555556	0.00292445934983048	0	0.00628739055547471	193	M4
SRR1383451	268	0.000555555555555556	0.00292445934983048	0	0.00628739055547471	194	M4
SRR1383451	339	0.000555555555555556	0.00332936176379016	0	0.00708098470408902	195	M4
SRR1383451	487	0.000555555555555556	0.00292445934983048	0	0.00628739055547471	196	M4
SRR1383451	64	0.000555555555555556	0.00292445934983048	0	0.00628739055547471	197	M4
SRR1383451	651	0.000555555555555556	0.00292445934983048	0	0.00628739055547471	198	M4
SRR1383451	95	0.000555555555555556	0.00292445934983048	0	0.00628739055547471	199	M4
SRR1383451	994	0.000555555555555556	0.00292445934983048	0	0.00628739055547471	200	M4
SRR1383451	1873	0.000476190476190476	0.00271452849354122	0	0.00579656855853903	201	M4
SRR1383451	1090	0.000476190476190476	0.00271452849354122	0	0.00579656855853903	202	M4
SRR1383451	110	0.000476190476190476	0.00271452849354122	0	0.00579656855853903	203	M4
SRR1383451	1395	0.000476190476190476	0.00271452849354122	0	0.00579656855853903	204	M4
SRR1383451	1467	0.000476190476190476	0.00271452849354122	0	0.00579656855853903	205	M4
SRR1383451	1529	0.000476190476190476	0.00271452849354122	0	0.00579656855853903	206	M4
SRR1383451	162	0.000476190476190476	0.00271452849354122	0	0.00579656855853903	207	M4
SRR1383451	168	0.000476190476190476	0.00271452849354122	0	0.00579656855853903	208	M4
SRR1383451	1693	0.000476190476190476	0.00271452849354122	0	0.00579656855853903	209	M4
SRR1383451	1727	0.000476190476190476	0.00271452849354122	0	0.00579656855853903	210	M4
SRR1383451	1841	0.000476190476190476	0.00271452849354122	0	0.00579656855853903	211	M4
SRR1383451	2059	0.000476190476190476	0.00271452849354122	0	0.00579656855853903	212	M4
SRR1383451	2060	0.000476190476190476	0.00271452849354122	0	0.00579656855853903	213	M4
SRR1383451	2087	0.000476190476190476	0.00271452849354122	0	0.00579656855853903	214	M4
SRR1383451	2093	0.000476190476190476	0.00271452849354122	0	0.00579656855853903	215	M4
SRR1383451	2102	0.000476190476190476	0.00271452849354122	0	0.00579656855853903	216	M4
SRR1383451	2155	0.000476190476190476	0.00271452849354122	0	0.00579656855853903	217	M4
SRR1383451	2163	0.000476190476190476	0.00271452849354122	0	0.00579656855853903	218	M4
SRR1383451	2177	0.000476190476190476	0.00314656196627751	0	0.00664333860521792	219	M4
SRR1383451	2225	0.000476190476190476	0.00271452849354122	0	0.00579656855853903	220	M4
SRR1383451	2364	0.000476190476190476	0.00271452849354122	0	0.00579656855853903	221	M4
SRR1383451	2404	0.000476190476190476	0.00271452849354122	0	0.00579656855853903	222	M4
SRR1383451	521	0.000476190476190476	0.00271452849354122	0	0.00579656855853903	223	M4
SRR1383451	556	0.000476190476190476	0.00271452849354122	0	0.00579656855853903	224	M4
SRR1383451	660	0.000476190476190476	0.00271452849354122	0	0.00579656855853903	225	M4
SRR1383451	67	0.000476190476190476	0.00271452849354122	0	0.00579656855853903	226	M4
SRR1383451	719	0.000476190476190476	0.00271452849354122	0	0.00579656855853903	227	M4
SRR1383451	993	0.000476190476190476	0.00271452849354122	0	0.00579656855853903	228	M4
SRR1383451	998	0.000476190476190476	0.00271452849354122	0	0.00579656855853903	229	M4
SRR1383451	U67	0.000476190476190476	0.00271452849354122	0	0.00579656855853903	230	M4
SRR1383451	U2607	0.000476190476190476	0.00271452849354122	0	0.00579656855853903	231	M4
SRR1383451	U3652	0.000476190476190476	0.00271452849354122	0	0.00579656855853903	232	M4
SRR1383451	U4087	0.000476190476190476	0.00271452849354122	0	0.00579656855853903	233	M4
SRR1383451	U5856	0.000476190476190476	0.00271452849354122	0	0.00579656855853903	234	M4
SRR1383451	1010	0.000396825396825397	0.00295032095283437	0	0.00617934820721466	235	M4
SRR1383451	1040	0.000396825396825397	0.00248439257351903	0	0.00526614536438147	236	M4
SRR1383451	1143	0.000396825396825397	0.00248439257351903	0	0.00526614536438147	237	M4
SRR1383451	1325	0.000396825396825397	0.00248439257351903	0	0.00526614536438147	238	M4
SRR1383451	1330	0.000396825396825397	0.00248439257351903	0	0.00526614536438147	239	M4
SRR1383451	1383	0.000396825396825397	0.00248439257351903	0	0.00526614536438147	240	M4
SRR1383451	1495	0.000396825396825397	0.00248439257351903	0	0.00526614536438147	241	M4
SRR1383451	1734	0.000396825396825397	0.00248439257351903	0	0.00526614536438147	242	M4
SRR1383451	1758	0.000396825396825397	0.00248439257351903	0	0.00526614536438147	243	M4
SRR1383451	1862	0.000396825396825397	0.00248439257351903	0	0.00526614536438147	244	M4
SRR1383451	1935	0.000396825396825397	0.00248439257351903	0	0.00526614536438147	245	M4
SRR1383451	2	0.000396825396825397	0.00248439257351903	0	0.00526614536438147	246	M4
SRR1383451	2096	0.000396825396825397	0.00248439257351903	0	0.00526614536438147	247	M4
SRR1383451	2255	0.000396825396825397	0.00248439257351903	0	0.00526614536438147	248	M4
SRR1383451	2284	0.000396825396825397	0.00248439257351903	0	0.00526614536438147	249	M4
SRR1383451	2309	0.000396825396825397	0.00248439257351903	0	0.00526614536438147	250	M4
SRR1383451	2401	0.000396825396825397	0.00248439257351903	0	0.00526614536438147	251	M4
SRR1383451	2469	0.000396825396825397	0.00248439257351903	0	0.00526614536438147	252	M4
SRR1383451	2518	0.000396825396825397	0.00248439257351903	0	0.00526614536438147	253	M4
SRR1383451	34	0.000396825396825397	0.00248439257351903	0	0.00526614536438147	254	M4
SRR1383451	418	0.000396825396825397	0.00248439257351903	0	0.00526614536438147	255	M4
SRR1383451	426	0.000396825396825397	0.00248439257351903	0	0.00526614536438147	256	M4
SRR1383451	490	0.000396825396825397	0.00248439257351903	0	0.00526614536438147	257	M4
SRR1383451	504	0.000396825396825397	0.00248439257351903	0	0.00526614536438147	258	M4
SRR1383451	570	0.000396825396825397	0.00248439257351903	0	0.00526614536438147	259	M4
SRR1383451	601	0.000396825396825397	0.00248439257351903	0	0.00526614536438147	260	M4
SRR1383451	667	0.000396825396825397	0.00248439257351903	0	0.00526614536438147	261	M4
SRR1383451	683	0.000396825396825397	0.00248439257351903	0	0.00526614536438147	262	M4
SRR1383451	695	0.000396825396825397	0.00248439257351903	0	0.00526614536438147	263	M4
SRR1383451	701	0.000396825396825397	0.00248439257351903	0	0.00526614536438147	264	M4
SRR1383451	94	0.000396825396825397	0.00248439257351903	0	0.00526614536438147	265	M4
SRR1383451	974	0.000396825396825397	0.00248439257351903	0	0.00526614536438147	266	M4
SRR1383451	U435	0.000396825396825397	0.00248439257351903	0	0.00526614536438147	267	M4
SRR1383451	U1133	0.000396825396825397	0.00248439257351903	0	0.00526614536438147	268	M4
SRR1383451	U1283	0.000396825396825397	0.00248439257351903	0	0.00526614536438147	269	M4
SRR1383451	U1808	0.000396825396825397	0.00248439257351903	0	0.00526614536438147	270	M4
SRR1383451	U1832	0.000396825396825397	0.00248439257351903	0	0.00526614536438147	271	M4
SRR1383451	U2649	0.000396825396825397	0.00248439257351903	0	0.00526614536438147	272	M4
SRR1383451	U2658	0.000396825396825397	0.00248439257351903	0	0.00526614536438147	273	M4
SRR1383451	U2750	0.000396825396825397	0.00248439257351903	0	0.00526614536438147	274	M4
SRR1383451	U2928	0.000396825396825397	0.00248439257351903	0	0.00526614536438147	275	M4
SRR1383451	U3044	0.000396825396825397	0.00248439257351903	0	0.00526614536438147	276	M4
SRR1383451	U3279	0.000396825396825397	0.00248439257351903	0	0.00526614536438147	277	M4
SRR1383451	U3334	0.000396825396825397	0.00248439257351903	0	0.00526614536438147	278	M4
SRR1383451	U3427	0.000396825396825397	0.00248439257351903	0	0.00526614536438147	279	M4
SRR1383451	U3824	0.000396825396825397	0.00248439257351903	0	0.00526614536438147	280	M4
SRR1383451	U3840	0.000396825396825397	0.00248439257351903	0	0.00526614536438147	281	M4
SRR1383451	U4012	0.000396825396825397	0.00248439257351903	0	0.00526614536438147	282	M4
SRR1383451	U4355	0.000396825396825397	0.00248439257351903	0	0.00526614536438147	283	M4
SRR1383451	U4371	0.000396825396825397	0.00295032095283437	0	0.00617934820721466	284	M4
SRR1383451	U4647	0.000396825396825397	0.00295032095283437	0	0.00617934820721466	285	M4
SRR1383451	U4854	0.000396825396825397	0.00248439257351903	0	0.00526614536438147	286	M4
SRR1383451	U5133	0.000396825396825397	0.00248439257351903	0	0.00526614536438147	287	M4
SRR1383451	U5451	0.000396825396825397	0.00248439257351903	0	0.00526614536438147	288	M4
SRR1383451	U5517	0.000396825396825397	0.00248439257351903	0	0.00526614536438147	289	M4
SRR1383451	U5814	0.000396825396825397	0.00248439257351903	0	0.00526614536438147	290	M4
SRR1383451	U5938	0.000396825396825397	0.00248439257351903	0	0.00526614536438147	291	M4
SRR1383451	U6354	0.000396825396825397	0.00248439257351903	0	0.00526614536438147	292	M4
SRR1383451	U6705	0.000396825396825397	0.00248439257351903	0	0.00526614536438147	293	M4
SRR1383451	U7248	0.000396825396825397	0.00248439257351903	0	0.00526614536438147	294	M4
SRR1383451	U7472	0.000396825396825397	0.00248439257351903	0	0.00526614536438147	295	M4
SRR1383451	1043	0.000317460317460317	0.00222779869829816	0	0.00468386553092992	296	M4
SRR1383451	1133	0.000317460317460317	0.00222779869829816	0	0.00468386553092992	297	M4
SRR1383451	1353	0.000317460317460317	0.00222779869829816	0	0.00468386553092992	298	M4
SRR1383451	1378	0.000317460317460317	0.00222779869829816	0	0.00468386553092992	299	M4
SRR1383451	1502	0.000317460317460317	0.00222779869829816	0	0.00468386553092992	300	M4
SRR1383451	1617	0.000317460317460317	0.00222779869829816	0	0.00468386553092992	301	M4
SRR1383451	1892	0.000317460317460317	0.00222779869829816	0	0.00468386553092992	302	M4
SRR1383451	1965	0.000317460317460317	0.00222779869829816	0	0.00468386553092992	303	M4
SRR1383451	2211	0.000317460317460317	0.00222779869829816	0	0.00468386553092992	304	M4
SRR1383451	2263	0.000317460317460317	0.00222779869829816	0	0.00468386553092992	305	M4
SRR1383451	2272	0.000317460317460317	0.00222779869829816	0	0.00468386553092992	306	M4
SRR1383451	2455	0.000317460317460317	0.00222779869829816	0	0.00468386553092992	307	M4
SRR1383451	2503	0.000317460317460317	0.00222779869829816	0	0.00468386553092992	308	M4
SRR1383451	281	0.000317460317460317	0.00222779869829816	0	0.00468386553092992	309	M4
SRR1383451	412	0.000317460317460317	0.00222779869829816	0	0.00468386553092992	310	M4
SRR1383451	520	0.000317460317460317	0.00222779869829816	0	0.00468386553092992	311	M4
SRR1383451	528	0.000317460317460317	0.00222779869829816	0	0.00468386553092992	312	M4
SRR1383451	688	0.000317460317460317	0.00222779869829816	0	0.00468386553092992	313	M4
SRR1383451	713	0.000317460317460317	0.00222779869829816	0	0.00468386553092992	314	M4
SRR1383451	790	0.000317460317460317	0.00222779869829816	0	0.00468386553092992	315	M4
SRR1383451	898	0.000317460317460317	0.00222779869829816	0	0.00468386553092992	316	M4
SRR1383451	906	0.000317460317460317	0.00222779869829816	0	0.00468386553092992	317	M4
SRR1383451	977	0.000317460317460317	0.00222779869829816	0	0.00468386553092992	318	M4
SRR1383451	18	0.000317460317460317	0.00222779869829816	0	0.00468386553092992	319	M4
SRR1383451	464	0.000317460317460317	0.00222779869829816	0	0.00468386553092992	320	M4
SRR1383451	U28	0.000317460317460317	0.00222779869829816	0	0.00468386553092992	321	M4
SRR1383451	U36	0.000317460317460317	0.00222779869829816	0	0.00468386553092992	322	M4
SRR1383451	U185	0.000317460317460317	0.00222779869829816	0	0.00468386553092992	323	M4
SRR1383451	U187	0.000317460317460317	0.00222779869829816	0	0.00468386553092992	324	M4
SRR1383451	U188	0.000317460317460317	0.00222779869829816	0	0.00468386553092992	325	M4
SRR1383451	U212	0.000317460317460317	0.00222779869829816	0	0.00468386553092992	326	M4
SRR1383451	U239	0.000317460317460317	0.00222779869829816	0	0.00468386553092992	327	M4
SRR1383451	U249	0.000317460317460317	0.00222779869829816	0	0.00468386553092992	328	M4
SRR1383451	U265	0.000317460317460317	0.00222779869829816	0	0.00468386553092992	329	M4
SRR1383451	U474	0.000317460317460317	0.00222779869829816	0	0.00468386553092992	330	M4
SRR1383451	U521	0.000317460317460317	0.00222779869829816	0	0.00468386553092992	331	M4
SRR1383451	U574	0.000317460317460317	0.00222779869829816	0	0.00468386553092992	332	M4
SRR1383451	U816	0.000317460317460317	0.00222779869829816	0	0.00468386553092992	333	M4
SRR1383451	U885	0.000317460317460317	0.00222779869829816	0	0.00468386553092992	334	M4
SRR1383451	U953	0.000317460317460317	0.00222779869829816	0	0.00468386553092992	335	M4
SRR1383451	U1100	0.000317460317460317	0.00222779869829816	0	0.00468386553092992	336	M4
SRR1383451	U1126	0.000317460317460317	0.00222779869829816	0	0.00468386553092992	337	M4
SRR1383451	U1341	0.000317460317460317	0.00222779869829816	0	0.00468386553092992	338	M4
SRR1383451	U1476	0.000317460317460317	0.00222779869829816	0	0.00468386553092992	339	M4
SRR1383451	U1500	0.000317460317460317	0.00222779869829816	0	0.00468386553092992	340	M4
SRR1383451	U1551	0.000317460317460317	0.00222779869829816	0	0.00468386553092992	341	M4
SRR1383451	U1699	0.000317460317460317	0.00222779869829816	0	0.00468386553092992	342	M4
SRR1383451	U1806	0.000317460317460317	0.00222779869829816	0	0.00468386553092992	343	M4
SRR1383451	U1833	0.000317460317460317	0.00222779869829816	0	0.00468386553092992	344	M4
SRR1383451	U1854	0.000317460317460317	0.0027377498617507	0	0.00568335144517121	345	M4
SRR1383451	U1985	0.000317460317460317	0.00222779869829816	0	0.00468386553092992	346	M4
SRR1383451	U2058	0.000317460317460317	0.00222779869829816	0	0.00468386553092992	347	M4
SRR1383451	U2131	0.000317460317460317	0.00222779869829816	0	0.00468386553092992	348	M4
SRR1383451	U2158	0.000317460317460317	0.00222779869829816	0	0.00468386553092992	349	M4
SRR1383451	U2188	0.000317460317460317	0.00222779869829816	0	0.00468386553092992	350	M4
SRR1383451	U2328	0.000317460317460317	0.00222779869829816	0	0.00468386553092992	351	M4
SRR1383451	U2427	0.000317460317460317	0.00222779869829816	0	0.00468386553092992	352	M4
SRR1383451	U2495	0.000317460317460317	0.00222779869829816	0	0.00468386553092992	353	M4
SRR1383451	U2503	0.000317460317460317	0.00222779869829816	0	0.00468386553092992	354	M4
SRR1383451	U2547	0.000317460317460317	0.00222779869829816	0	0.00468386553092992	355	M4
SRR1383451	U2589	0.000317460317460317	0.00222779869829816	0	0.00468386553092992	356	M4
SRR1383451	U2598	0.000317460317460317	0.00222779869829816	0	0.00468386553092992	357	M4
SRR1383451	U2605	0.000317460317460317	0.00222779869829816	0	0.00468386553092992	358	M4
SRR1383451	U2665	0.000317460317460317	0.00222779869829816	0	0.00468386553092992	359	M4
SRR1383451	U2757	0.000317460317460317	0.00222779869829816	0	0.00468386553092992	360	M4
SRR1383451	U2794	0.000317460317460317	0.00222779869829816	0	0.00468386553092992	361	M4
SRR1383451	U2994	0.000317460317460317	0.00222779869829816	0	0.00468386553092992	362	M4
SRR1383451	U2996	0.000317460317460317	0.00222779869829816	0	0.00468386553092992	363	M4
SRR1383451	U3009	0.000317460317460317	0.00222779869829816	0	0.00468386553092992	364	M4
SRR1383451	U3027	0.000317460317460317	0.00222779869829816	0	0.00468386553092992	365	M4
SRR1383451	U3045	0.000317460317460317	0.00222779869829816	0	0.00468386553092992	366	M4
SRR1383451	U3136	0.000317460317460317	0.00222779869829816	0	0.00468386553092992	367	M4
SRR1383451	U3142	0.000317460317460317	0.00222779869829816	0	0.00468386553092992	368	M4
SRR1383451	U3188	0.000317460317460317	0.00222779869829816	0	0.00468386553092992	369	M4
SRR1383451	U3206	0.000317460317460317	0.00222779869829816	0	0.00468386553092992	370	M4
SRR1383451	U3223	0.000317460317460317	0.00222779869829816	0	0.00468386553092992	371	M4
SRR1383451	U3228	0.000317460317460317	0.00222779869829816	0	0.00468386553092992	372	M4
SRR1383451	U3263	0.000317460317460317	0.00222779869829816	0	0.00468386553092992	373	M4
SRR1383451	U3270	0.000317460317460317	0.00222779869829816	0	0.00468386553092992	374	M4
SRR1383451	U3291	0.000317460317460317	0.00222779869829816	0	0.00468386553092992	375	M4
SRR1383451	U3295	0.000317460317460317	0.00222779869829816	0	0.00468386553092992	376	M4
SRR1383451	U3394	0.000317460317460317	0.00222779869829816	0	0.00468386553092992	377	M4
SRR1383451	U3429	0.000317460317460317	0.00222779869829816	0	0.00468386553092992	378	M4
SRR1383451	U3454	0.000317460317460317	0.00222779869829816	0	0.00468386553092992	379	M4
SRR1383451	U3462	0.000317460317460317	0.00222779869829816	0	0.00468386553092992	380	M4
SRR1383451	U3503	0.000317460317460317	0.00222779869829816	0	0.00468386553092992	381	M4
SRR1383451	U3510	0.000317460317460317	0.00222779869829816	0	0.00468386553092992	382	M4
SRR1383451	U3605	0.000317460317460317	0.00222779869829816	0	0.00468386553092992	383	M4
SRR1383451	U3679	0.000317460317460317	0.00222779869829816	0	0.00468386553092992	384	M4
SRR1383451	U3727	0.000317460317460317	0.00222779869829816	0	0.00468386553092992	385	M4
SRR1383451	U3803	0.000317460317460317	0.00222779869829816	0	0.00468386553092992	386	M4
SRR1383451	U3867	0.000317460317460317	0.00222779869829816	0	0.00468386553092992	387	M4
SRR1383451	U3878	0.000317460317460317	0.00222779869829816	0	0.00468386553092992	388	M4
SRR1383451	U3881	0.000317460317460317	0.00222779869829816	0	0.00468386553092992	389	M4
SRR1383451	U3986	0.000317460317460317	0.00222779869829816	0	0.00468386553092992	390	M4
SRR1383451	U4034	0.000317460317460317	0.00222779869829816	0	0.00468386553092992	391	M4
SRR1383451	U4035	0.000317460317460317	0.00222779869829816	0	0.00468386553092992	392	M4
SRR1383451	U4113	0.000317460317460317	0.0027377498617507	0	0.00568335144517121	393	M4
SRR1383451	U4116	0.000317460317460317	0.00222779869829816	0	0.00468386553092992	394	M4
SRR1383451	U4125	0.000317460317460317	0.00222779869829816	0	0.00468386553092992	395	M4
SRR1383451	U4250	0.000317460317460317	0.00222779869829816	0	0.00468386553092992	396	M4
SRR1383451	U4306	0.000317460317460317	0.00222779869829816	0	0.00468386553092992	397	M4
SRR1383451	U4372	0.000317460317460317	0.00222779869829816	0	0.00468386553092992	398	M4
SRR1383451	U4375	0.000317460317460317	0.00222779869829816	0	0.00468386553092992	399	M4
SRR1383451	U4446	0.000317460317460317	0.00222779869829816	0	0.00468386553092992	400	M4
SRR1383451	U4496	0.000317460317460317	0.00222779869829816	0	0.00468386553092992	401	M4
SRR1383451	U4510	0.000317460317460317	0.00222779869829816	0	0.00468386553092992	402	M4
SRR1383451	U4608	0.000317460317460317	0.00222779869829816	0	0.00468386553092992	403	M4
SRR1383451	U4666	0.000317460317460317	0.00222779869829816	0	0.00468386553092992	404	M4
SRR1383451	U4755	0.000317460317460317	0.00222779869829816	0	0.00468386553092992	405	M4
SRR1383451	U4775	0.000317460317460317	0.00222779869829816	0	0.00468386553092992	406	M4
SRR1383451	U4796	0.000317460317460317	0.00222779869829816	0	0.00468386553092992	407	M4
SRR1383451	U4802	0.000317460317460317	0.00222779869829816	0	0.00468386553092992	408	M4
SRR1383451	U4831	0.000317460317460317	0.00222779869829816	0	0.00468386553092992	409	M4
SRR1383451	U5043	0.000317460317460317	0.00222779869829816	0	0.00468386553092992	410	M4
SRR1383451	U5055	0.000317460317460317	0.0027377498617507	0	0.00568335144517121	411	M4
SRR1383451	U5056	0.000317460317460317	0.00222779869829816	0	0.00468386553092992	412	M4
SRR1383451	U5108	0.000317460317460317	0.00222779869829816	0	0.00468386553092992	413	M4
SRR1383451	U5125	0.000317460317460317	0.00222779869829816	0	0.00468386553092992	414	M4
SRR1383451	U5174	0.000317460317460317	0.00222779869829816	0	0.00468386553092992	415	M4
SRR1383451	U5215	0.000317460317460317	0.00222779869829816	0	0.00468386553092992	416	M4
SRR1383451	U5286	0.000317460317460317	0.00222779869829816	0	0.00468386553092992	417	M4
SRR1383451	U5453	0.000317460317460317	0.00222779869829816	0	0.00468386553092992	418	M4
SRR1383451	U5461	0.000317460317460317	0.00222779869829816	0	0.00468386553092992	419	M4
SRR1383451	U5575	0.000317460317460317	0.00222779869829816	0	0.00468386553092992	420	M4
SRR1383451	U5690	0.000317460317460317	0.0027377498617507	0	0.00568335144517121	421	M4
SRR1383451	U5695	0.000317460317460317	0.00222779869829816	0	0.00468386553092992	422	M4
SRR1383451	U5741	0.000317460317460317	0.00222779869829816	0	0.00468386553092992	423	M4
SRR1383451	U5746	0.000317460317460317	0.00222779869829816	0	0.00468386553092992	424	M4
SRR1383451	U5902	0.000317460317460317	0.00222779869829816	0	0.00468386553092992	425	M4
SRR1383451	U5924	0.000317460317460317	0.00222779869829816	0	0.00468386553092992	426	M4
SRR1383451	U5931	0.000317460317460317	0.00222779869829816	0	0.00468386553092992	427	M4
SRR1383451	U5943	0.000317460317460317	0.00222779869829816	0	0.00468386553092992	428	M4
SRR1383451	U5989	0.000317460317460317	0.00222779869829816	0	0.00468386553092992	429	M4
SRR1383451	U6016	0.000317460317460317	0.00222779869829816	0	0.00468386553092992	430	M4
SRR1383451	U6038	0.000317460317460317	0.00222779869829816	0	0.00468386553092992	431	M4
SRR1383451	U6062	0.000317460317460317	0.00222779869829816	0	0.00468386553092992	432	M4
SRR1383451	U6141	0.000317460317460317	0.00222779869829816	0	0.00468386553092992	433	M4
SRR1383451	U6210	0.000317460317460317	0.00222779869829816	0	0.00468386553092992	434	M4
SRR1383451	U6244	0.000317460317460317	0.00222779869829816	0	0.00468386553092992	435	M4
SRR1383451	U6306	0.000317460317460317	0.00222779869829816	0	0.00468386553092992	436	M4
SRR1383451	U6307	0.000317460317460317	0.00222779869829816	0	0.00468386553092992	437	M4
SRR1383451	U6318	0.000317460317460317	0.00222779869829816	0	0.00468386553092992	438	M4
SRR1383451	U6365	0.000317460317460317	0.00222779869829816	0	0.00468386553092992	439	M4
SRR1383451	U6380	0.000317460317460317	0.00222779869829816	0	0.00468386553092992	440	M4
SRR1383451	U6476	0.000317460317460317	0.00222779869829816	0	0.00468386553092992	441	M4
SRR1383451	U6603	0.000317460317460317	0.00222779869829816	0	0.00468386553092992	442	M4
SRR1383451	U6624	0.000317460317460317	0.00222779869829816	0	0.00468386553092992	443	M4
SRR1383451	U6692	0.000317460317460317	0.00222779869829816	0	0.00468386553092992	444	M4
SRR1383451	U6802	0.000317460317460317	0.00222779869829816	0	0.00468386553092992	445	M4
SRR1383451	U6905	0.000317460317460317	0.00222779869829816	0	0.00468386553092992	446	M4
SRR1383451	U6993	0.000317460317460317	0.00222779869829816	0	0.00468386553092992	447	M4
SRR1383451	U7180	0.000317460317460317	0.00222779869829816	0	0.00468386553092992	448	M4
SRR1383451	U7365	0.000317460317460317	0.00222779869829816	0	0.00468386553092992	449	M4
SRR1383451	U7382	0.000317460317460317	0.00222779869829816	0	0.00468386553092992	450	M4
SRR1383451	U7403	0.000317460317460317	0.00222779869829816	0	0.00468386553092992	451	M4
SRR1383451	U7484	0.000317460317460317	0.00222779869829816	0	0.00468386553092992	452	M4
SRR1383451	1120	0.000238095238095238	0.0019342457663375	0	0.00402914727736582	453	M4
SRR1383451	1408	0.000238095238095238	0.0019342457663375	0	0.00402914727736582	454	M4
SRR1383451	1550	0.000238095238095238	0.0019342457663375	0	0.00402914727736582	455	M4
SRR1383451	1729	0.000238095238095238	0.0019342457663375	0	0.00402914727736582	456	M4
SRR1383451	1733	0.000238095238095238	0.00250469438254881	0	0.0051472060201707	457	M4
SRR1383451	1827	0.000238095238095238	0.0019342457663375	0	0.00402914727736582	458	M4
SRR1383451	2178	0.000238095238095238	0.0019342457663375	0	0.00402914727736582	459	M4
SRR1383451	2302	0.000238095238095238	0.0019342457663375	0	0.00402914727736582	460	M4
SRR1383451	2313	0.000238095238095238	0.0019342457663375	0	0.00402914727736582	461	M4
SRR1383451	2479	0.000238095238095238	0.0019342457663375	0	0.00402914727736582	462	M4
SRR1383451	2538	0.000238095238095238	0.0019342457663375	0	0.00402914727736582	463	M4
SRR1383451	341	0.000238095238095238	0.0019342457663375	0	0.00402914727736582	464	M4
SRR1383451	375	0.000238095238095238	0.0019342457663375	0	0.00402914727736582	465	M4
SRR1383451	396	0.000238095238095238	0.0019342457663375	0	0.00402914727736582	466	M4
SRR1383451	623	0.000238095238095238	0.0019342457663375	0	0.00402914727736582	467	M4
SRR1383451	672	0.000238095238095238	0.0019342457663375	0	0.00402914727736582	468	M4
SRR1383451	893	0.000238095238095238	0.0019342457663375	0	0.00402914727736582	469	M4
SRR1383451	902	0.000238095238095238	0.0019342457663375	0	0.00402914727736582	470	M4
SRR1383451	1073	0.000238095238095238	0.0019342457663375	0	0.00402914727736582	471	M4
SRR1383451	1586	0.000238095238095238	0.0019342457663375	0	0.00402914727736582	472	M4
SRR1383451	1691	0.000238095238095238	0.0019342457663375	0	0.00402914727736582	473	M4
SRR1383451	1896	0.000238095238095238	0.0019342457663375	0	0.00402914727736582	474	M4
SRR1383451	2010	0.000238095238095238	0.0019342457663375	0	0.00402914727736582	475	M4
SRR1383451	2240	0.000238095238095238	0.0019342457663375	0	0.00402914727736582	476	M4
SRR1383451	2368	0.000238095238095238	0.0019342457663375	0	0.00402914727736582	477	M4
SRR1383451	2443	0.000238095238095238	0.0019342457663375	0	0.00402914727736582	478	M4
SRR1383451	2462	0.000238095238095238	0.0019342457663375	0	0.00402914727736582	479	M4
SRR1383451	422	0.000238095238095238	0.0019342457663375	0	0.00402914727736582	480	M4
SRR1383451	441	0.000238095238095238	0.0019342457663375	0	0.00402914727736582	481	M4
SRR1383451	530	0.000238095238095238	0.0019342457663375	0	0.00402914727736582	482	M4
SRR1383451	532	0.000238095238095238	0.0019342457663375	0	0.00402914727736582	483	M4
SRR1383451	U22	0.000238095238095238	0.0019342457663375	0	0.00402914727736582	484	M4
SRR1383451	U61	0.000238095238095238	0.0019342457663375	0	0.00402914727736582	485	M4
SRR1383451	U65	0.000238095238095238	0.0019342457663375	0	0.00402914727736582	486	M4
SRR1383451	U68	0.000238095238095238	0.0019342457663375	0	0.00402914727736582	487	M4
SRR1383451	U119	0.000238095238095238	0.0019342457663375	0	0.00402914727736582	488	M4
SRR1383451	U142	0.000238095238095238	0.0019342457663375	0	0.00402914727736582	489	M4
SRR1383451	U218	0.000238095238095238	0.0019342457663375	0	0.00402914727736582	490	M4
SRR1383451	U221	0.000238095238095238	0.0019342457663375	0	0.00402914727736582	491	M4
SRR1383451	U224	0.000238095238095238	0.0019342457663375	0	0.00402914727736582	492	M4
SRR1383451	U228	0.000238095238095238	0.0019342457663375	0	0.00402914727736582	493	M4
SRR1383451	U232	0.000238095238095238	0.0019342457663375	0	0.00402914727736582	494	M4
SRR1383451	U237	0.000238095238095238	0.0019342457663375	0	0.00402914727736582	495	M4
SRR1383451	U270	0.000238095238095238	0.0019342457663375	0	0.00402914727736582	496	M4
SRR1383451	U274	0.000238095238095238	0.0019342457663375	0	0.00402914727736582	497	M4
SRR1383451	U289	0.000238095238095238	0.0019342457663375	0	0.00402914727736582	498	M4
SRR1383451	U297	0.000238095238095238	0.00250469438254881	0	0.0051472060201707	499	M4
SRR1383451	U314	0.000238095238095238	0.0019342457663375	0	0.00402914727736582	500	M4
SRR1383451	U331	0.000238095238095238	0.0019342457663375	0	0.00402914727736582	501	M4
SRR1383451	U341	0.000238095238095238	0.0019342457663375	0	0.00402914727736582	502	M4
SRR1383451	U342	0.000238095238095238	0.0019342457663375	0	0.00402914727736582	503	M4
SRR1383451	U366	0.000238095238095238	0.0019342457663375	0	0.00402914727736582	504	M4
SRR1383451	U382	0.000238095238095238	0.0019342457663375	0	0.00402914727736582	505	M4
SRR1383451	U383	0.000238095238095238	0.0019342457663375	0	0.00402914727736582	506	M4
SRR1383451	U405	0.000238095238095238	0.0019342457663375	0	0.00402914727736582	507	M4
SRR1383451	U448	0.000238095238095238	0.0019342457663375	0	0.00402914727736582	508	M4
SRR1383451	U471	0.000238095238095238	0.0019342457663375	0	0.00402914727736582	509	M4
SRR1383451	U492	0.000238095238095238	0.0019342457663375	0	0.00402914727736582	510	M4
SRR1383451	U498	0.000238095238095238	0.0019342457663375	0	0.00402914727736582	511	M4
SRR1383451	U513	0.000238095238095238	0.0019342457663375	0	0.00402914727736582	512	M4
SRR1383451	U519	0.000238095238095238	0.0019342457663375	0	0.00402914727736582	513	M4
SRR1383451	U525	0.000238095238095238	0.0019342457663375	0	0.00402914727736582	514	M4
SRR1383451	U564	0.000238095238095238	0.0019342457663375	0	0.00402914727736582	515	M4
SRR1383451	U598	0.000238095238095238	0.0019342457663375	0	0.00402914727736582	516	M4
SRR1383451	U608	0.000238095238095238	0.0019342457663375	0	0.00402914727736582	517	M4
SRR1383451	U613	0.000238095238095238	0.0019342457663375	0	0.00402914727736582	518	M4
SRR1383451	U622	0.000238095238095238	0.0019342457663375	0	0.00402914727736582	519	M4
SRR1383451	U649	0.000238095238095238	0.0019342457663375	0	0.00402914727736582	520	M4
SRR1383451	U664	0.000238095238095238	0.0019342457663375	0	0.00402914727736582	521	M4
SRR1383451	U669	0.000238095238095238	0.0019342457663375	0	0.00402914727736582	522	M4
SRR1383451	U701	0.000238095238095238	0.0019342457663375	0	0.00402914727736582	523	M4
SRR1383451	U706	0.000238095238095238	0.0019342457663375	0	0.00402914727736582	524	M4
SRR1383451	U708	0.000238095238095238	0.0019342457663375	0	0.00402914727736582	525	M4
SRR1383451	U734	0.000238095238095238	0.0019342457663375	0	0.00402914727736582	526	M4
SRR1383451	U736	0.000238095238095238	0.0019342457663375	0	0.00402914727736582	527	M4
SRR1383451	U744	0.000238095238095238	0.0019342457663375	0	0.00402914727736582	528	M4
SRR1383451	U754	0.000238095238095238	0.0019342457663375	0	0.00402914727736582	529	M4
SRR1383451	U812	0.000238095238095238	0.0019342457663375	0	0.00402914727736582	530	M4
SRR1383451	U846	0.000238095238095238	0.0019342457663375	0	0.00402914727736582	531	M4
SRR1383451	U856	0.000238095238095238	0.0019342457663375	0	0.00402914727736582	532	M4
SRR1383451	U858	0.000238095238095238	0.0019342457663375	0	0.00402914727736582	533	M4
SRR1383451	U868	0.000238095238095238	0.0019342457663375	0	0.00402914727736582	534	M4
SRR1383451	U876	0.000238095238095238	0.0019342457663375	0	0.00402914727736582	535	M4
SRR1383451	U879	0.000238095238095238	0.0019342457663375	0	0.00402914727736582	536	M4
SRR1383451	U903	0.000238095238095238	0.0019342457663375	0	0.00402914727736582	537	M4
SRR1383451	U946	0.000238095238095238	0.0019342457663375	0	0.00402914727736582	538	M4
SRR1383451	U947	0.000238095238095238	0.0019342457663375	0	0.00402914727736582	539	M4
SRR1383451	U974	0.000238095238095238	0.0019342457663375	0	0.00402914727736582	540	M4
SRR1383451	U979	0.000238095238095238	0.0019342457663375	0	0.00402914727736582	541	M4
SRR1383451	U983	0.000238095238095238	0.0019342457663375	0	0.00402914727736582	542	M4
SRR1383451	U1002	0.000238095238095238	0.00250469438254881	0	0.0051472060201707	543	M4
SRR1383451	U1025	0.000238095238095238	0.0019342457663375	0	0.00402914727736582	544	M4
SRR1383451	U1030	0.000238095238095238	0.0019342457663375	0	0.00402914727736582	545	M4
SRR1383451	U1055	0.000238095238095238	0.0019342457663375	0	0.00402914727736582	546	M4
SRR1383451	U1081	0.000238095238095238	0.0019342457663375	0	0.00402914727736582	547	M4
SRR1383451	U1103	0.000238095238095238	0.0019342457663375	0	0.00402914727736582	548	M4
SRR1383451	U1121	0.000238095238095238	0.0019342457663375	0	0.00402914727736582	549	M4
SRR1383451	U1137	0.000238095238095238	0.0019342457663375	0	0.00402914727736582	550	M4
SRR1383451	U1140	0.000238095238095238	0.0019342457663375	0	0.00402914727736582	551	M4
SRR1383451	U1169	0.000238095238095238	0.0019342457663375	0	0.00402914727736582	552	M4
SRR1383451	U1182	0.000238095238095238	0.0019342457663375	0	0.00402914727736582	553	M4
SRR1383451	U1187	0.000238095238095238	0.0019342457663375	0	0.00402914727736582	554	M4
SRR1383451	U1196	0.000238095238095238	0.0019342457663375	0	0.00402914727736582	555	M4
SRR1383451	U1215	0.000238095238095238	0.0019342457663375	0	0.00402914727736582	556	M4
SRR1383451	U1222	0.000238095238095238	0.0019342457663375	0	0.00402914727736582	557	M4
SRR1383451	U1261	0.000238095238095238	0.0019342457663375	0	0.00402914727736582	558	M4
SRR1383451	U1324	0.000238095238095238	0.0019342457663375	0	0.00402914727736582	559	M4
SRR1383451	U1326	0.000238095238095238	0.0019342457663375	0	0.00402914727736582	560	M4
SRR1383451	U1331	0.000238095238095238	0.0019342457663375	0	0.00402914727736582	561	M4
SRR1383451	U1334	0.000238095238095238	0.0019342457663375	0	0.00402914727736582	562	M4
SRR1383451	U1338	0.000238095238095238	0.0019342457663375	0	0.00402914727736582	563	M4
SRR1383451	U1345	0.000238095238095238	0.0019342457663375	0	0.00402914727736582	564	M4
SRR1383451	U1370	0.000238095238095238	0.0019342457663375	0	0.00402914727736582	565	M4
SRR1383451	U1378	0.000238095238095238	0.0019342457663375	0	0.00402914727736582	566	M4
SRR1383451	U1409	0.000238095238095238	0.0019342457663375	0	0.00402914727736582	567	M4
SRR1383451	U1417	0.000238095238095238	0.0019342457663375	0	0.00402914727736582	568	M4
SRR1383451	U1434	0.000238095238095238	0.0019342457663375	0	0.00402914727736582	569	M4
SRR1383451	U1468	0.000238095238095238	0.0019342457663375	0	0.00402914727736582	570	M4
SRR1383451	U1473	0.000238095238095238	0.0019342457663375	0	0.00402914727736582	571	M4
SRR1383451	U1477	0.000238095238095238	0.0019342457663375	0	0.00402914727736582	572	M4
SRR1383451	U1478	0.000238095238095238	0.0019342457663375	0	0.00402914727736582	573	M4
SRR1383451	U1492	0.000238095238095238	0.0019342457663375	0	0.00402914727736582	574	M4
SRR1383451	U1505	0.000238095238095238	0.0019342457663375	0	0.00402914727736582	575	M4
SRR1383451	U1510	0.000238095238095238	0.0019342457663375	0	0.00402914727736582	576	M4
SRR1383451	U1546	0.000238095238095238	0.0019342457663375	0	0.00402914727736582	577	M4
SRR1383451	U1557	0.000238095238095238	0.0019342457663375	0	0.00402914727736582	578	M4
SRR1383451	U1564	0.000238095238095238	0.0019342457663375	0	0.00402914727736582	579	M4
SRR1383451	U1589	0.000238095238095238	0.0019342457663375	0	0.00402914727736582	580	M4
SRR1383451	U1600	0.000238095238095238	0.0019342457663375	0	0.00402914727736582	581	M4
SRR1383451	U1622	0.000238095238095238	0.0019342457663375	0	0.00402914727736582	582	M4
SRR1383451	U1627	0.000238095238095238	0.0019342457663375	0	0.00402914727736582	583	M4
SRR1383451	U1663	0.000238095238095238	0.0019342457663375	0	0.00402914727736582	584	M4
SRR1383451	U1680	0.000238095238095238	0.0019342457663375	0	0.00402914727736582	585	M4
SRR1383451	U1735	0.000238095238095238	0.0019342457663375	0	0.00402914727736582	586	M4
SRR1383451	U1740	0.000238095238095238	0.0019342457663375	0	0.00402914727736582	587	M4
SRR1383451	U1753	0.000238095238095238	0.0019342457663375	0	0.00402914727736582	588	M4
SRR1383451	U1755	0.000238095238095238	0.0019342457663375	0	0.00402914727736582	589	M4
SRR1383451	U1768	0.000238095238095238	0.0019342457663375	0	0.00402914727736582	590	M4
SRR1383451	U1773	0.000238095238095238	0.0019342457663375	0	0.00402914727736582	591	M4
SRR1383451	U1779	0.000238095238095238	0.0019342457663375	0	0.00402914727736582	592	M4
SRR1383451	U1780	0.000238095238095238	0.0019342457663375	0	0.00402914727736582	593	M4
SRR1383451	U1827	0.000238095238095238	0.0019342457663375	0	0.00402914727736582	594	M4
SRR1383451	U1851	0.000238095238095238	0.0019342457663375	0	0.00402914727736582	595	M4
SRR1383451	U1858	0.000238095238095238	0.0019342457663375	0	0.00402914727736582	596	M4
SRR1383451	U1877	0.000238095238095238	0.0019342457663375	0	0.00402914727736582	597	M4
SRR1383451	U1893	0.000238095238095238	0.0019342457663375	0	0.00402914727736582	598	M4
SRR1383451	U1895	0.000238095238095238	0.0019342457663375	0	0.00402914727736582	599	M4
SRR1383451	U1917	0.000238095238095238	0.0019342457663375	0	0.00402914727736582	600	M4
SRR1383451	U1925	0.000238095238095238	0.0019342457663375	0	0.00402914727736582	601	M4
SRR1383451	U1930	0.000238095238095238	0.0019342457663375	0	0.00402914727736582	602	M4
SRR1383451	U1945	0.000238095238095238	0.0019342457663375	0	0.00402914727736582	603	M4
SRR1383451	U1948	0.000238095238095238	0.0019342457663375	0	0.00402914727736582	604	M4
SRR1383451	U1950	0.000238095238095238	0.0019342457663375	0	0.00402914727736582	605	M4
SRR1383451	U1954	0.000238095238095238	0.0019342457663375	0	0.00402914727736582	606	M4
SRR1383451	U1955	0.000238095238095238	0.0019342457663375	0	0.00402914727736582	607	M4
SRR1383451	U1961	0.000238095238095238	0.0019342457663375	0	0.00402914727736582	608	M4
SRR1383451	U1977	0.000238095238095238	0.0019342457663375	0	0.00402914727736582	609	M4
SRR1383451	U1980	0.000238095238095238	0.0019342457663375	0	0.00402914727736582	610	M4
SRR1383451	U2004	0.000238095238095238	0.0019342457663375	0	0.00402914727736582	611	M4
SRR1383451	U2022	0.000238095238095238	0.0019342457663375	0	0.00402914727736582	612	M4
SRR1383451	U2024	0.000238095238095238	0.00250469438254881	0	0.0051472060201707	613	M4
SRR1383451	U2025	0.000238095238095238	0.0019342457663375	0	0.00402914727736582	614	M4
SRR1383451	U2035	0.000238095238095238	0.0019342457663375	0	0.00402914727736582	615	M4
SRR1383451	U2045	0.000238095238095238	0.0019342457663375	0	0.00402914727736582	616	M4
SRR1383451	U2047	0.000238095238095238	0.0019342457663375	0	0.00402914727736582	617	M4
SRR1383451	U2079	0.000238095238095238	0.0019342457663375	0	0.00402914727736582	618	M4
SRR1383451	U2114	0.000238095238095238	0.0019342457663375	0	0.00402914727736582	619	M4
SRR1383451	U2117	0.000238095238095238	0.0019342457663375	0	0.00402914727736582	620	M4
SRR1383451	U2124	0.000238095238095238	0.0019342457663375	0	0.00402914727736582	621	M4
SRR1383451	U2134	0.000238095238095238	0.0019342457663375	0	0.00402914727736582	622	M4
SRR1383451	U2140	0.000238095238095238	0.0019342457663375	0	0.00402914727736582	623	M4
SRR1383451	U2193	0.000238095238095238	0.0019342457663375	0	0.00402914727736582	624	M4
SRR1383451	U2194	0.000238095238095238	0.0019342457663375	0	0.00402914727736582	625	M4
SRR1383451	U2228	0.000238095238095238	0.0019342457663375	0	0.00402914727736582	626	M4
SRR1383451	U2250	0.000238095238095238	0.0019342457663375	0	0.00402914727736582	627	M4
SRR1383451	U2264	0.000238095238095238	0.0019342457663375	0	0.00402914727736582	628	M4
SRR1383451	U2265	0.000238095238095238	0.0019342457663375	0	0.00402914727736582	629	M4
SRR1383451	U2269	0.000238095238095238	0.0019342457663375	0	0.00402914727736582	630	M4
SRR1383451	U2276	0.000238095238095238	0.0019342457663375	0	0.00402914727736582	631	M4
SRR1383451	U2282	0.000238095238095238	0.0019342457663375	0	0.00402914727736582	632	M4
SRR1383451	U2306	0.000238095238095238	0.0019342457663375	0	0.00402914727736582	633	M4
SRR1383451	U2315	0.000238095238095238	0.0019342457663375	0	0.00402914727736582	634	M4
SRR1383451	U2332	0.000238095238095238	0.0019342457663375	0	0.00402914727736582	635	M4
SRR1383451	U2337	0.000238095238095238	0.0019342457663375	0	0.00402914727736582	636	M4
SRR1383451	U2347	0.000238095238095238	0.0019342457663375	0	0.00402914727736582	637	M4
SRR1383451	U2360	0.000238095238095238	0.0019342457663375	0	0.00402914727736582	638	M4
SRR1383451	U2369	0.000238095238095238	0.0019342457663375	0	0.00402914727736582	639	M4
SRR1383451	U2398	0.000238095238095238	0.0019342457663375	0	0.00402914727736582	640	M4
SRR1383451	U2399	0.000238095238095238	0.0019342457663375	0	0.00402914727736582	641	M4
SRR1383451	U2409	0.000238095238095238	0.0019342457663375	0	0.00402914727736582	642	M4
SRR1383451	U2410	0.000238095238095238	0.0019342457663375	0	0.00402914727736582	643	M4
SRR1383451	U2420	0.000238095238095238	0.0019342457663375	0	0.00402914727736582	644	M4
SRR1383451	U2438	0.000238095238095238	0.0019342457663375	0	0.00402914727736582	645	M4
SRR1383451	U2474	0.000238095238095238	0.00250469438254881	0	0.0051472060201707	646	M4
SRR1383451	U2483	0.000238095238095238	0.0019342457663375	0	0.00402914727736582	647	M4
SRR1383451	U2521	0.000238095238095238	0.0019342457663375	0	0.00402914727736582	648	M4
SRR1383451	U2536	0.000238095238095238	0.0019342457663375	0	0.00402914727736582	649	M4
SRR1383451	U2538	0.000238095238095238	0.0019342457663375	0	0.00402914727736582	650	M4
SRR1383451	U2549	0.000238095238095238	0.0019342457663375	0	0.00402914727736582	651	M4
SRR1383451	U2586	0.000238095238095238	0.0019342457663375	0	0.00402914727736582	652	M4
SRR1383451	U2647	0.000238095238095238	0.0019342457663375	0	0.00402914727736582	653	M4
SRR1383451	U2662	0.000238095238095238	0.0019342457663375	0	0.00402914727736582	654	M4
SRR1383451	U2697	0.000238095238095238	0.0019342457663375	0	0.00402914727736582	655	M4
SRR1383451	U2699	0.000238095238095238	0.0019342457663375	0	0.00402914727736582	656	M4
SRR1383451	U2706	0.000238095238095238	0.0019342457663375	0	0.00402914727736582	657	M4
SRR1383451	U2715	0.000238095238095238	0.0019342457663375	0	0.00402914727736582	658	M4
SRR1383451	U2726	0.000238095238095238	0.0019342457663375	0	0.00402914727736582	659	M4
SRR1383451	U2738	0.000238095238095238	0.0019342457663375	0	0.00402914727736582	660	M4
SRR1383451	U2834	0.000238095238095238	0.0019342457663375	0	0.00402914727736582	661	M4
SRR1383451	U2876	0.000238095238095238	0.0019342457663375	0	0.00402914727736582	662	M4
SRR1383451	U2879	0.000238095238095238	0.0019342457663375	0	0.00402914727736582	663	M4
SRR1383451	U2891	0.000238095238095238	0.0019342457663375	0	0.00402914727736582	664	M4
SRR1383451	U2895	0.000238095238095238	0.0019342457663375	0	0.00402914727736582	665	M4
SRR1383451	U2900	0.000238095238095238	0.0019342457663375	0	0.00402914727736582	666	M4
SRR1383451	U2971	0.000238095238095238	0.00250469438254881	0	0.0051472060201707	667	M4
SRR1383451	U2981	0.000238095238095238	0.0019342457663375	0	0.00402914727736582	668	M4
SRR1383451	U2984	0.000238095238095238	0.0019342457663375	0	0.00402914727736582	669	M4
SRR1383451	U3073	0.000238095238095238	0.0019342457663375	0	0.00402914727736582	670	M4
SRR1383451	U3084	0.000238095238095238	0.0019342457663375	0	0.00402914727736582	671	M4
SRR1383451	U3089	0.000238095238095238	0.0019342457663375	0	0.00402914727736582	672	M4
SRR1383451	U3101	0.000238095238095238	0.0019342457663375	0	0.00402914727736582	673	M4
SRR1383451	U3154	0.000238095238095238	0.0019342457663375	0	0.00402914727736582	674	M4
SRR1383451	U3181	0.000238095238095238	0.0019342457663375	0	0.00402914727736582	675	M4
SRR1383451	U3202	0.000238095238095238	0.0019342457663375	0	0.00402914727736582	676	M4
SRR1383451	U3213	0.000238095238095238	0.0019342457663375	0	0.00402914727736582	677	M4
SRR1383451	U3266	0.000238095238095238	0.0019342457663375	0	0.00402914727736582	678	M4
SRR1383451	U3267	0.000238095238095238	0.0019342457663375	0	0.00402914727736582	679	M4
SRR1383451	U3284	0.000238095238095238	0.0019342457663375	0	0.00402914727736582	680	M4
SRR1383451	U3292	0.000238095238095238	0.0019342457663375	0	0.00402914727736582	681	M4
SRR1383451	U3313	0.000238095238095238	0.0019342457663375	0	0.00402914727736582	682	M4
SRR1383451	U3327	0.000238095238095238	0.0019342457663375	0	0.00402914727736582	683	M4
SRR1383451	U3338	0.000238095238095238	0.0019342457663375	0	0.00402914727736582	684	M4
SRR1383451	U3342	0.000238095238095238	0.0019342457663375	0	0.00402914727736582	685	M4
SRR1383451	U3347	0.000238095238095238	0.0019342457663375	0	0.00402914727736582	686	M4
SRR1383451	U3364	0.000238095238095238	0.0019342457663375	0	0.00402914727736582	687	M4
SRR1383451	U3379	0.000238095238095238	0.0019342457663375	0	0.00402914727736582	688	M4
SRR1383451	U3389	0.000238095238095238	0.0019342457663375	0	0.00402914727736582	689	M4
SRR1383451	U3401	0.000238095238095238	0.0019342457663375	0	0.00402914727736582	690	M4
SRR1383451	U3406	0.000238095238095238	0.0019342457663375	0	0.00402914727736582	691	M4
SRR1383451	U3418	0.000238095238095238	0.0019342457663375	0	0.00402914727736582	692	M4
SRR1383451	U3424	0.000238095238095238	0.0019342457663375	0	0.00402914727736582	693	M4
SRR1383451	U3428	0.000238095238095238	0.0019342457663375	0	0.00402914727736582	694	M4
SRR1383451	U3435	0.000238095238095238	0.0019342457663375	0	0.00402914727736582	695	M4
SRR1383451	U3445	0.000238095238095238	0.0019342457663375	0	0.00402914727736582	696	M4
SRR1383451	U3446	0.000238095238095238	0.0019342457663375	0	0.00402914727736582	697	M4
SRR1383451	U3447	0.000238095238095238	0.0019342457663375	0	0.00402914727736582	698	M4
SRR1383451	U3494	0.000238095238095238	0.0019342457663375	0	0.00402914727736582	699	M4
SRR1383451	U3502	0.000238095238095238	0.0019342457663375	0	0.00402914727736582	700	M4
SRR1383451	U3524	0.000238095238095238	0.0019342457663375	0	0.00402914727736582	701	M4
SRR1383451	U3544	0.000238095238095238	0.0019342457663375	0	0.00402914727736582	702	M4
SRR1383451	U3587	0.000238095238095238	0.0019342457663375	0	0.00402914727736582	703	M4
SRR1383451	U3614	0.000238095238095238	0.0019342457663375	0	0.00402914727736582	704	M4
SRR1383451	U3622	0.000238095238095238	0.0019342457663375	0	0.00402914727736582	705	M4
SRR1383451	U3623	0.000238095238095238	0.0019342457663375	0	0.00402914727736582	706	M4
SRR1383451	U3627	0.000238095238095238	0.0019342457663375	0	0.00402914727736582	707	M4
SRR1383451	U3640	0.000238095238095238	0.0019342457663375	0	0.00402914727736582	708	M4
SRR1383451	U3648	0.000238095238095238	0.0019342457663375	0	0.00402914727736582	709	M4
SRR1383451	U3670	0.000238095238095238	0.0019342457663375	0	0.00402914727736582	710	M4
SRR1383451	U3692	0.000238095238095238	0.0019342457663375	0	0.00402914727736582	711	M4
SRR1383451	U3728	0.000238095238095238	0.0019342457663375	0	0.00402914727736582	712	M4
SRR1383451	U3731	0.000238095238095238	0.0019342457663375	0	0.00402914727736582	713	M4
SRR1383451	U3732	0.000238095238095238	0.0019342457663375	0	0.00402914727736582	714	M4
SRR1383451	U3761	0.000238095238095238	0.0019342457663375	0	0.00402914727736582	715	M4
SRR1383451	U3763	0.000238095238095238	0.0019342457663375	0	0.00402914727736582	716	M4
SRR1383451	U3764	0.000238095238095238	0.00250469438254881	0	0.0051472060201707	717	M4
SRR1383451	U3783	0.000238095238095238	0.0019342457663375	0	0.00402914727736582	718	M4
SRR1383451	U3794	0.000238095238095238	0.0019342457663375	0	0.00402914727736582	719	M4
SRR1383451	U3821	0.000238095238095238	0.0019342457663375	0	0.00402914727736582	720	M4
SRR1383451	U3822	0.000238095238095238	0.0019342457663375	0	0.00402914727736582	721	M4
SRR1383451	U3838	0.000238095238095238	0.0019342457663375	0	0.00402914727736582	722	M4
SRR1383451	U3841	0.000238095238095238	0.0019342457663375	0	0.00402914727736582	723	M4
SRR1383451	U3846	0.000238095238095238	0.0019342457663375	0	0.00402914727736582	724	M4
SRR1383451	U3877	0.000238095238095238	0.0019342457663375	0	0.00402914727736582	725	M4
SRR1383451	U3879	0.000238095238095238	0.0019342457663375	0	0.00402914727736582	726	M4
SRR1383451	U3894	0.000238095238095238	0.0019342457663375	0	0.00402914727736582	727	M4
SRR1383451	U3900	0.000238095238095238	0.0019342457663375	0	0.00402914727736582	728	M4
SRR1383451	U3908	0.000238095238095238	0.0019342457663375	0	0.00402914727736582	729	M4
SRR1383451	U3926	0.000238095238095238	0.0019342457663375	0	0.00402914727736582	730	M4
SRR1383451	U3930	0.000238095238095238	0.0019342457663375	0	0.00402914727736582	731	M4
SRR1383451	U3957	0.000238095238095238	0.0019342457663375	0	0.00402914727736582	732	M4
SRR1383451	U3966	0.000238095238095238	0.0019342457663375	0	0.00402914727736582	733	M4
SRR1383451	U3972	0.000238095238095238	0.0019342457663375	0	0.00402914727736582	734	M4
SRR1383451	U3979	0.000238095238095238	0.0019342457663375	0	0.00402914727736582	735	M4
SRR1383451	U4013	0.000238095238095238	0.0019342457663375	0	0.00402914727736582	736	M4
SRR1383451	U4037	0.000238095238095238	0.0019342457663375	0	0.00402914727736582	737	M4
SRR1383451	U4064	0.000238095238095238	0.0019342457663375	0	0.00402914727736582	738	M4
SRR1383451	U4101	0.000238095238095238	0.0019342457663375	0	0.00402914727736582	739	M4
SRR1383451	U4130	0.000238095238095238	0.0019342457663375	0	0.00402914727736582	740	M4
SRR1383451	U4146	0.000238095238095238	0.0019342457663375	0	0.00402914727736582	741	M4
SRR1383451	U4157	0.000238095238095238	0.0019342457663375	0	0.00402914727736582	742	M4
SRR1383451	U4165	0.000238095238095238	0.0019342457663375	0	0.00402914727736582	743	M4
SRR1383451	U4166	0.000238095238095238	0.0019342457663375	0	0.00402914727736582	744	M4
SRR1383451	U4182	0.000238095238095238	0.0019342457663375	0	0.00402914727736582	745	M4
SRR1383451	U4223	0.000238095238095238	0.0019342457663375	0	0.00402914727736582	746	M4
SRR1383451	U4236	0.000238095238095238	0.0019342457663375	0	0.00402914727736582	747	M4
SRR1383451	U4240	0.000238095238095238	0.0019342457663375	0	0.00402914727736582	748	M4
SRR1383451	U4249	0.000238095238095238	0.0019342457663375	0	0.00402914727736582	749	M4
SRR1383451	U4273	0.000238095238095238	0.0019342457663375	0	0.00402914727736582	750	M4
SRR1383451	U4286	0.000238095238095238	0.0019342457663375	0	0.00402914727736582	751	M4
SRR1383451	U4315	0.000238095238095238	0.0019342457663375	0	0.00402914727736582	752	M4
SRR1383451	U4317	0.000238095238095238	0.0019342457663375	0	0.00402914727736582	753	M4
SRR1383451	U4365	0.000238095238095238	0.0019342457663375	0	0.00402914727736582	754	M4
SRR1383451	U4378	0.000238095238095238	0.0019342457663375	0	0.00402914727736582	755	M4
SRR1383451	U4385	0.000238095238095238	0.0019342457663375	0	0.00402914727736582	756	M4
SRR1383451	U4387	0.000238095238095238	0.00250469438254881	0	0.0051472060201707	757	M4
SRR1383451	U4393	0.000238095238095238	0.0019342457663375	0	0.00402914727736582	758	M4
SRR1383451	U4455	0.000238095238095238	0.0019342457663375	0	0.00402914727736582	759	M4
SRR1383451	U4467	0.000238095238095238	0.0019342457663375	0	0.00402914727736582	760	M4
SRR1383451	U4497	0.000238095238095238	0.0019342457663375	0	0.00402914727736582	761	M4
SRR1383451	U4503	0.000238095238095238	0.0019342457663375	0	0.00402914727736582	762	M4
SRR1383451	U4505	0.000238095238095238	0.0019342457663375	0	0.00402914727736582	763	M4
SRR1383451	U4523	0.000238095238095238	0.0019342457663375	0	0.00402914727736582	764	M4
SRR1383451	U4580	0.000238095238095238	0.0019342457663375	0	0.00402914727736582	765	M4
SRR1383451	U4585	0.000238095238095238	0.0019342457663375	0	0.00402914727736582	766	M4
SRR1383451	U4591	0.000238095238095238	0.0019342457663375	0	0.00402914727736582	767	M4
SRR1383451	U4602	0.000238095238095238	0.0019342457663375	0	0.00402914727736582	768	M4
SRR1383451	U4632	0.000238095238095238	0.0019342457663375	0	0.00402914727736582	769	M4
SRR1383451	U4656	0.000238095238095238	0.0019342457663375	0	0.00402914727736582	770	M4
SRR1383451	U4668	0.000238095238095238	0.0019342457663375	0	0.00402914727736582	771	M4
SRR1383451	U4669	0.000238095238095238	0.0019342457663375	0	0.00402914727736582	772	M4
SRR1383451	U4701	0.000238095238095238	0.0019342457663375	0	0.00402914727736582	773	M4
SRR1383451	U4702	0.000238095238095238	0.0019342457663375	0	0.00402914727736582	774	M4
SRR1383451	U4714	0.000238095238095238	0.0019342457663375	0	0.00402914727736582	775	M4
SRR1383451	U4715	0.000238095238095238	0.0019342457663375	0	0.00402914727736582	776	M4
SRR1383451	U4735	0.000238095238095238	0.0019342457663375	0	0.00402914727736582	777	M4
SRR1383451	U4791	0.000238095238095238	0.0019342457663375	0	0.00402914727736582	778	M4
SRR1383451	U4795	0.000238095238095238	0.0019342457663375	0	0.00402914727736582	779	M4
SRR1383451	U4820	0.000238095238095238	0.0019342457663375	0	0.00402914727736582	780	M4
SRR1383451	U4838	0.000238095238095238	0.0019342457663375	0	0.00402914727736582	781	M4
SRR1383451	U4849	0.000238095238095238	0.0019342457663375	0	0.00402914727736582	782	M4
SRR1383451	U4855	0.000238095238095238	0.0019342457663375	0	0.00402914727736582	783	M4
SRR1383451	U4864	0.000238095238095238	0.0019342457663375	0	0.00402914727736582	784	M4
SRR1383451	U4904	0.000238095238095238	0.0019342457663375	0	0.00402914727736582	785	M4
SRR1383451	U4905	0.000238095238095238	0.0019342457663375	0	0.00402914727736582	786	M4
SRR1383451	U4923	0.000238095238095238	0.0019342457663375	0	0.00402914727736582	787	M4
SRR1383451	U4926	0.000238095238095238	0.0019342457663375	0	0.00402914727736582	788	M4
SRR1383451	U4948	0.000238095238095238	0.0019342457663375	0	0.00402914727736582	789	M4
SRR1383451	U4970	0.000238095238095238	0.0019342457663375	0	0.00402914727736582	790	M4
SRR1383451	U4973	0.000238095238095238	0.0019342457663375	0	0.00402914727736582	791	M4
SRR1383451	U4989	0.000238095238095238	0.0019342457663375	0	0.00402914727736582	792	M4
SRR1383451	U5006	0.000238095238095238	0.0019342457663375	0	0.00402914727736582	793	M4
SRR1383451	U5031	0.000238095238095238	0.0019342457663375	0	0.00402914727736582	794	M4
SRR1383451	U5035	0.000238095238095238	0.0019342457663375	0	0.00402914727736582	795	M4
SRR1383451	U5045	0.000238095238095238	0.0019342457663375	0	0.00402914727736582	796	M4
SRR1383451	U5051	0.000238095238095238	0.0019342457663375	0	0.00402914727736582	797	M4
SRR1383451	U5075	0.000238095238095238	0.0019342457663375	0	0.00402914727736582	798	M4
SRR1383451	U5093	0.000238095238095238	0.0019342457663375	0	0.00402914727736582	799	M4
SRR1383451	U5103	0.000238095238095238	0.0019342457663375	0	0.00402914727736582	800	M4
SRR1383451	U5110	0.000238095238095238	0.0019342457663375	0	0.00402914727736582	801	M4
SRR1383451	U5121	0.000238095238095238	0.0019342457663375	0	0.00402914727736582	802	M4
SRR1383451	U5131	0.000238095238095238	0.0019342457663375	0	0.00402914727736582	803	M4
SRR1383451	U5168	0.000238095238095238	0.0019342457663375	0	0.00402914727736582	804	M4
SRR1383451	U5169	0.000238095238095238	0.0019342457663375	0	0.00402914727736582	805	M4
SRR1383451	U5189	0.000238095238095238	0.0019342457663375	0	0.00402914727736582	806	M4
SRR1383451	U5324	0.000238095238095238	0.0019342457663375	0	0.00402914727736582	807	M4
SRR1383451	U5341	0.000238095238095238	0.0019342457663375	0	0.00402914727736582	808	M4
SRR1383451	U5405	0.000238095238095238	0.0019342457663375	0	0.00402914727736582	809	M4
SRR1383451	U5409	0.000238095238095238	0.0019342457663375	0	0.00402914727736582	810	M4
SRR1383451	U5419	0.000238095238095238	0.0019342457663375	0	0.00402914727736582	811	M4
SRR1383451	U5431	0.000238095238095238	0.0019342457663375	0	0.00402914727736582	812	M4
SRR1383451	U5472	0.000238095238095238	0.0019342457663375	0	0.00402914727736582	813	M4
SRR1383451	U5509	0.000238095238095238	0.0019342457663375	0	0.00402914727736582	814	M4
SRR1383451	U5511	0.000238095238095238	0.0019342457663375	0	0.00402914727736582	815	M4
SRR1383451	U5513	0.000238095238095238	0.0019342457663375	0	0.00402914727736582	816	M4
SRR1383451	U5533	0.000238095238095238	0.0019342457663375	0	0.00402914727736582	817	M4
SRR1383451	U5536	0.000238095238095238	0.0019342457663375	0	0.00402914727736582	818	M4
SRR1383451	U5551	0.000238095238095238	0.0019342457663375	0	0.00402914727736582	819	M4
SRR1383451	U5553	0.000238095238095238	0.0019342457663375	0	0.00402914727736582	820	M4
SRR1383451	U5555	0.000238095238095238	0.0019342457663375	0	0.00402914727736582	821	M4
SRR1383451	U5556	0.000238095238095238	0.0019342457663375	0	0.00402914727736582	822	M4
SRR1383451	U5563	0.000238095238095238	0.0019342457663375	0	0.00402914727736582	823	M4
SRR1383451	U5564	0.000238095238095238	0.0019342457663375	0	0.00402914727736582	824	M4
SRR1383451	U5593	0.000238095238095238	0.0019342457663375	0	0.00402914727736582	825	M4
SRR1383451	U5633	0.000238095238095238	0.0019342457663375	0	0.00402914727736582	826	M4
SRR1383451	U5644	0.000238095238095238	0.0019342457663375	0	0.00402914727736582	827	M4
SRR1383451	U5650	0.000238095238095238	0.0019342457663375	0	0.00402914727736582	828	M4
SRR1383451	U5653	0.000238095238095238	0.0019342457663375	0	0.00402914727736582	829	M4
SRR1383451	U5655	0.000238095238095238	0.0019342457663375	0	0.00402914727736582	830	M4
SRR1383451	U5656	0.000238095238095238	0.0019342457663375	0	0.00402914727736582	831	M4
SRR1383451	U5706	0.000238095238095238	0.0019342457663375	0	0.00402914727736582	832	M4
SRR1383451	U5710	0.000238095238095238	0.0019342457663375	0	0.00402914727736582	833	M4
SRR1383451	U5727	0.000238095238095238	0.0019342457663375	0	0.00402914727736582	834	M4
SRR1383451	U5737	0.000238095238095238	0.0019342457663375	0	0.00402914727736582	835	M4
SRR1383451	U5754	0.000238095238095238	0.0019342457663375	0	0.00402914727736582	836	M4
SRR1383451	U5758	0.000238095238095238	0.0019342457663375	0	0.00402914727736582	837	M4
SRR1383451	U5769	0.000238095238095238	0.0019342457663375	0	0.00402914727736582	838	M4
SRR1383451	U5771	0.000238095238095238	0.0019342457663375	0	0.00402914727736582	839	M4
SRR1383451	U5774	0.000238095238095238	0.0019342457663375	0	0.00402914727736582	840	M4
SRR1383451	U5804	0.000238095238095238	0.0019342457663375	0	0.00402914727736582	841	M4
SRR1383451	U5832	0.000238095238095238	0.0019342457663375	0	0.00402914727736582	842	M4
SRR1383451	U5838	0.000238095238095238	0.0019342457663375	0	0.00402914727736582	843	M4
SRR1383451	U5839	0.000238095238095238	0.0019342457663375	0	0.00402914727736582	844	M4
SRR1383451	U5847	0.000238095238095238	0.0019342457663375	0	0.00402914727736582	845	M4
SRR1383451	U5855	0.000238095238095238	0.0019342457663375	0	0.00402914727736582	846	M4
SRR1383451	U5862	0.000238095238095238	0.0019342457663375	0	0.00402914727736582	847	M4
SRR1383451	U5870	0.000238095238095238	0.0019342457663375	0	0.00402914727736582	848	M4
SRR1383451	U5884	0.000238095238095238	0.0019342457663375	0	0.00402914727736582	849	M4
SRR1383451	U5896	0.000238095238095238	0.0019342457663375	0	0.00402914727736582	850	M4
SRR1383451	U5922	0.000238095238095238	0.0019342457663375	0	0.00402914727736582	851	M4
SRR1383451	U5941	0.000238095238095238	0.0019342457663375	0	0.00402914727736582	852	M4
SRR1383451	U5967	0.000238095238095238	0.0019342457663375	0	0.00402914727736582	853	M4
SRR1383451	U5969	0.000238095238095238	0.0019342457663375	0	0.00402914727736582	854	M4
SRR1383451	U5981	0.000238095238095238	0.0019342457663375	0	0.00402914727736582	855	M4
SRR1383451	U5984	0.000238095238095238	0.0019342457663375	0	0.00402914727736582	856	M4
SRR1383451	U6027	0.000238095238095238	0.0019342457663375	0	0.00402914727736582	857	M4
SRR1383451	U6051	0.000238095238095238	0.0019342457663375	0	0.00402914727736582	858	M4
SRR1383451	U6058	0.000238095238095238	0.0019342457663375	0	0.00402914727736582	859	M4
SRR1383451	U6128	0.000238095238095238	0.0019342457663375	0	0.00402914727736582	860	M4
SRR1383451	U6138	0.000238095238095238	0.0019342457663375	0	0.00402914727736582	861	M4
SRR1383451	U6147	0.000238095238095238	0.0019342457663375	0	0.00402914727736582	862	M4
SRR1383451	U6157	0.000238095238095238	0.0019342457663375	0	0.00402914727736582	863	M4
SRR1383451	U6168	0.000238095238095238	0.0019342457663375	0	0.00402914727736582	864	M4
SRR1383451	U6187	0.000238095238095238	0.0019342457663375	0	0.00402914727736582	865	M4
SRR1383451	U6198	0.000238095238095238	0.0019342457663375	0	0.00402914727736582	866	M4
SRR1383451	U6203	0.000238095238095238	0.0019342457663375	0	0.00402914727736582	867	M4
SRR1383451	U6204	0.000238095238095238	0.0019342457663375	0	0.00402914727736582	868	M4
SRR1383451	U6219	0.000238095238095238	0.0019342457663375	0	0.00402914727736582	869	M4
SRR1383451	U6273	0.000238095238095238	0.0019342457663375	0	0.00402914727736582	870	M4
SRR1383451	U6290	0.000238095238095238	0.0019342457663375	0	0.00402914727736582	871	M4
SRR1383451	U6325	0.000238095238095238	0.0019342457663375	0	0.00402914727736582	872	M4
SRR1383451	U6372	0.000238095238095238	0.0019342457663375	0	0.00402914727736582	873	M4
SRR1383451	U6392	0.000238095238095238	0.0019342457663375	0	0.00402914727736582	874	M4
SRR1383451	U6395	0.000238095238095238	0.0019342457663375	0	0.00402914727736582	875	M4
SRR1383451	U6400	0.000238095238095238	0.0019342457663375	0	0.00402914727736582	876	M4
SRR1383451	U6443	0.000238095238095238	0.0019342457663375	0	0.00402914727736582	877	M4
SRR1383451	U6445	0.000238095238095238	0.0019342457663375	0	0.00402914727736582	878	M4
SRR1383451	U6463	0.000238095238095238	0.0019342457663375	0	0.00402914727736582	879	M4
SRR1383451	U6467	0.000238095238095238	0.0019342457663375	0	0.00402914727736582	880	M4
SRR1383451	U6469	0.000238095238095238	0.0019342457663375	0	0.00402914727736582	881	M4
SRR1383451	U6481	0.000238095238095238	0.0019342457663375	0	0.00402914727736582	882	M4
SRR1383451	U6485	0.000238095238095238	0.0019342457663375	0	0.00402914727736582	883	M4
SRR1383451	U6495	0.000238095238095238	0.0019342457663375	0	0.00402914727736582	884	M4
SRR1383451	U6497	0.000238095238095238	0.0019342457663375	0	0.00402914727736582	885	M4
SRR1383451	U6500	0.000238095238095238	0.0019342457663375	0	0.00402914727736582	886	M4
SRR1383451	U6503	0.000238095238095238	0.0019342457663375	0	0.00402914727736582	887	M4
SRR1383451	U6510	0.000238095238095238	0.0019342457663375	0	0.00402914727736582	888	M4
SRR1383451	U6514	0.000238095238095238	0.0019342457663375	0	0.00402914727736582	889	M4
SRR1383451	U6540	0.000238095238095238	0.0019342457663375	0	0.00402914727736582	890	M4
SRR1383451	U6574	0.000238095238095238	0.0019342457663375	0	0.00402914727736582	891	M4
SRR1383451	U6589	0.000238095238095238	0.0019342457663375	0	0.00402914727736582	892	M4
SRR1383451	U6602	0.000238095238095238	0.0019342457663375	0	0.00402914727736582	893	M4
SRR1383451	U6607	0.000238095238095238	0.0019342457663375	0	0.00402914727736582	894	M4
SRR1383451	U6615	0.000238095238095238	0.0019342457663375	0	0.00402914727736582	895	M4
SRR1383451	U6647	0.000238095238095238	0.0019342457663375	0	0.00402914727736582	896	M4
SRR1383451	U6650	0.000238095238095238	0.0019342457663375	0	0.00402914727736582	897	M4
SRR1383451	U6651	0.000238095238095238	0.0019342457663375	0	0.00402914727736582	898	M4
SRR1383451	U6659	0.000238095238095238	0.0019342457663375	0	0.00402914727736582	899	M4
SRR1383451	U6681	0.000238095238095238	0.0019342457663375	0	0.00402914727736582	900	M4
SRR1383451	U6693	0.000238095238095238	0.0019342457663375	0	0.00402914727736582	901	M4
SRR1383451	U6721	0.000238095238095238	0.0019342457663375	0	0.00402914727736582	902	M4
SRR1383451	U6722	0.000238095238095238	0.0019342457663375	0	0.00402914727736582	903	M4
SRR1383451	U6723	0.000238095238095238	0.0019342457663375	0	0.00402914727736582	904	M4
SRR1383451	U6747	0.000238095238095238	0.0019342457663375	0	0.00402914727736582	905	M4
SRR1383451	U6751	0.000238095238095238	0.0019342457663375	0	0.00402914727736582	906	M4
SRR1383451	U6753	0.000238095238095238	0.0019342457663375	0	0.00402914727736582	907	M4
SRR1383451	U6759	0.000238095238095238	0.0019342457663375	0	0.00402914727736582	908	M4
SRR1383451	U6768	0.000238095238095238	0.0019342457663375	0	0.00402914727736582	909	M4
SRR1383451	U6782	0.000238095238095238	0.0019342457663375	0	0.00402914727736582	910	M4
SRR1383451	U6784	0.000238095238095238	0.0019342457663375	0	0.00402914727736582	911	M4
SRR1383451	U6858	0.000238095238095238	0.0019342457663375	0	0.00402914727736582	912	M4
SRR1383451	U6870	0.000238095238095238	0.0019342457663375	0	0.00402914727736582	913	M4
SRR1383451	U6893	0.000238095238095238	0.0019342457663375	0	0.00402914727736582	914	M4
SRR1383451	U6896	0.000238095238095238	0.0019342457663375	0	0.00402914727736582	915	M4
SRR1383451	U6908	0.000238095238095238	0.0019342457663375	0	0.00402914727736582	916	M4
SRR1383451	U6913	0.000238095238095238	0.0019342457663375	0	0.00402914727736582	917	M4
SRR1383451	U6915	0.000238095238095238	0.0019342457663375	0	0.00402914727736582	918	M4
SRR1383451	U6926	0.000238095238095238	0.0019342457663375	0	0.00402914727736582	919	M4
SRR1383451	U6995	0.000238095238095238	0.0019342457663375	0	0.00402914727736582	920	M4
SRR1383451	U7000	0.000238095238095238	0.0019342457663375	0	0.00402914727736582	921	M4
SRR1383451	U7004	0.000238095238095238	0.0019342457663375	0	0.00402914727736582	922	M4
SRR1383451	U7039	0.000238095238095238	0.0019342457663375	0	0.00402914727736582	923	M4
SRR1383451	U7042	0.000238095238095238	0.0019342457663375	0	0.00402914727736582	924	M4
SRR1383451	U7049	0.000238095238095238	0.0019342457663375	0	0.00402914727736582	925	M4
SRR1383451	U7059	0.000238095238095238	0.0019342457663375	0	0.00402914727736582	926	M4
SRR1383451	U7067	0.000238095238095238	0.0019342457663375	0	0.00402914727736582	927	M4
SRR1383451	U7089	0.000238095238095238	0.0019342457663375	0	0.00402914727736582	928	M4
SRR1383451	U7110	0.000238095238095238	0.0019342457663375	0	0.00402914727736582	929	M4
SRR1383451	U7118	0.000238095238095238	0.0019342457663375	0	0.00402914727736582	930	M4
SRR1383451	U7128	0.000238095238095238	0.0019342457663375	0	0.00402914727736582	931	M4
SRR1383451	U7143	0.000238095238095238	0.0019342457663375	0	0.00402914727736582	932	M4
SRR1383451	U7148	0.000238095238095238	0.0019342457663375	0	0.00402914727736582	933	M4
SRR1383451	U7171	0.000238095238095238	0.0019342457663375	0	0.00402914727736582	934	M4
SRR1383451	U7179	0.000238095238095238	0.0019342457663375	0	0.00402914727736582	935	M4
SRR1383451	U7186	0.000238095238095238	0.0019342457663375	0	0.00402914727736582	936	M4
SRR1383451	U7195	0.000238095238095238	0.0019342457663375	0	0.00402914727736582	937	M4
SRR1383451	U7204	0.000238095238095238	0.0019342457663375	0	0.00402914727736582	938	M4
SRR1383451	U7217	0.000238095238095238	0.0019342457663375	0	0.00402914727736582	939	M4
SRR1383451	U7284	0.000238095238095238	0.0019342457663375	0	0.00402914727736582	940	M4
SRR1383451	U7297	0.000238095238095238	0.0019342457663375	0	0.00402914727736582	941	M4
SRR1383451	U7325	0.000238095238095238	0.0019342457663375	0	0.00402914727736582	942	M4
SRR1383451	U7354	0.000238095238095238	0.0019342457663375	0	0.00402914727736582	943	M4
SRR1383451	U7384	0.000238095238095238	0.0019342457663375	0	0.00402914727736582	944	M4
SRR1383451	U7392	0.000238095238095238	0.0019342457663375	0	0.00402914727736582	945	M4
SRR1383451	U7477	0.000238095238095238	0.0019342457663375	0	0.00402914727736582	946	M4
SRR1383451	U7479	0.000238095238095238	0.0019342457663375	0	0.00402914727736582	947	M4
SRR1383451	U7500	0.000238095238095238	0.0019342457663375	0	0.00402914727736582	948	M4
SRR1383451	U7503	0.000238095238095238	0.0019342457663375	0	0.00402914727736582	949	M4
SRR1383451	U7511	0.000238095238095238	0.0019342457663375	0	0.00402914727736582	950	M4
SRR1383451	U7513	0.000238095238095238	0.0019342457663375	0	0.00402914727736582	951	M4
SRR1383451	2156	0.000158730158730159	0.00158330836943511	0	0.0032619575392438	952	M4
SRR1383451	2278	0.000158730158730159	0.00158330836943511	0	0.0032619575392438	953	M4
SRR1383451	231	0.000158730158730159	0.00158330836943511	0	0.0032619575392438	954	M4
SRR1383451	243	0.000158730158730159	0.00158330836943511	0	0.0032619575392438	955	M4
SRR1383451	461	0.000158730158730159	0.00158330836943511	0	0.0032619575392438	956	M4
SRR1383451	690	0.000158730158730159	0.00158330836943511	0	0.0032619575392438	957	M4
SRR1383451	970	0.000158730158730159	0.00158330836943511	0	0.0032619575392438	958	M4
SRR1383451	1006	0.000158730158730159	0.00158330836943511	0	0.0032619575392438	959	M4
SRR1383451	1070	0.000158730158730159	0.00158330836943511	0	0.0032619575392438	960	M4
SRR1383451	1094	0.000158730158730159	0.00158330836943511	0	0.0032619575392438	961	M4
SRR1383451	1098	0.000158730158730159	0.00158330836943511	0	0.0032619575392438	962	M4
SRR1383451	1105	0.000158730158730159	0.00158330836943511	0	0.0032619575392438	963	M4
SRR1383451	1154	0.000158730158730159	0.00158330836943511	0	0.0032619575392438	964	M4
SRR1383451	1187	0.000158730158730159	0.00158330836943511	0	0.0032619575392438	965	M4
SRR1383451	1194	0.000158730158730159	0.00158330836943511	0	0.0032619575392438	966	M4
SRR1383451	1203	0.000158730158730159	0.00158330836943511	0	0.0032619575392438	967	M4
SRR1383451	1211	0.000158730158730159	0.00158330836943511	0	0.0032619575392438	968	M4
SRR1383451	1263	0.000158730158730159	0.00158330836943511	0	0.0032619575392438	969	M4
SRR1383451	133	0.000158730158730159	0.00158330836943511	0	0.0032619575392438	970	M4
SRR1383451	1343	0.000158730158730159	0.00158330836943511	0	0.0032619575392438	971	M4
SRR1383451	1355	0.000158730158730159	0.00158330836943511	0	0.0032619575392438	972	M4
SRR1383451	1375	0.000158730158730159	0.00158330836943511	0	0.0032619575392438	973	M4
SRR1383451	145	0.000158730158730159	0.00158330836943511	0	0.0032619575392438	974	M4
SRR1383451	1468	0.000158730158730159	0.00158330836943511	0	0.0032619575392438	975	M4
SRR1383451	1480	0.000158730158730159	0.00158330836943511	0	0.0032619575392438	976	M4
SRR1383451	1496	0.000158730158730159	0.00158330836943511	0	0.0032619575392438	977	M4
SRR1383451	1531	0.000158730158730159	0.00158330836943511	0	0.0032619575392438	978	M4
SRR1383451	1578	0.000158730158730159	0.00158330836943511	0	0.0032619575392438	979	M4
SRR1383451	16	0.000158730158730159	0.00158330836943511	0	0.0032619575392438	980	M4
SRR1383451	1606	0.000158730158730159	0.00158330836943511	0	0.0032619575392438	981	M4
SRR1383451	1609	0.000158730158730159	0.00158330836943511	0	0.0032619575392438	982	M4
SRR1383451	1614	0.000158730158730159	0.00158330836943511	0	0.0032619575392438	983	M4
SRR1383451	1702	0.000158730158730159	0.00158330836943511	0	0.0032619575392438	984	M4
SRR1383451	1744	0.000158730158730159	0.00158330836943511	0	0.0032619575392438	985	M4
SRR1383451	1766	0.000158730158730159	0.00158330836943511	0	0.0032619575392438	986	M4
SRR1383451	1775	0.000158730158730159	0.00158330836943511	0	0.0032619575392438	987	M4
SRR1383451	183	0.000158730158730159	0.00158330836943511	0	0.0032619575392438	988	M4
SRR1383451	1934	0.000158730158730159	0.00158330836943511	0	0.0032619575392438	989	M4
SRR1383451	1946	0.000158730158730159	0.00158330836943511	0	0.0032619575392438	990	M4
SRR1383451	1979	0.000158730158730159	0.00158330836943511	0	0.0032619575392438	991	M4
SRR1383451	199	0.000158730158730159	0.00158330836943511	0	0.0032619575392438	992	M4
SRR1383451	2014	0.000158730158730159	0.00158330836943511	0	0.0032619575392438	993	M4
SRR1383451	2080	0.000158730158730159	0.00158330836943511	0	0.0032619575392438	994	M4
SRR1383451	2113	0.000158730158730159	0.00158330836943511	0	0.0032619575392438	995	M4
SRR1383451	2114	0.000158730158730159	0.00158330836943511	0	0.0032619575392438	996	M4
SRR1383451	2151	0.000158730158730159	0.00158330836943511	0	0.0032619575392438	997	M4
SRR1383451	2173	0.000158730158730159	0.00158330836943511	0	0.0032619575392438	998	M4
SRR1383451	2184	0.000158730158730159	0.00158330836943511	0	0.0032619575392438	999	M4
SRR1383451	220	0.000158730158730159	0.00158330836943511	0	0.0032619575392438	1000	M4
SRR1383451	2254	0.000158730158730159	0.00158330836943511	0	0.0032619575392438	1001	M4
SRR1383451	227	0.000158730158730159	0.00158330836943511	0	0.0032619575392438	1002	M4
SRR1383451	2275	0.000158730158730159	0.00158330836943511	0	0.0032619575392438	1003	M4
SRR1383451	2360	0.000158730158730159	0.00158330836943511	0	0.0032619575392438	1004	M4
SRR1383451	2369	0.000158730158730159	0.00158330836943511	0	0.0032619575392438	1005	M4
SRR1383451	2370	0.000158730158730159	0.00158330836943511	0	0.0032619575392438	1006	M4
SRR1383451	2374	0.000158730158730159	0.00158330836943511	0	0.0032619575392438	1007	M4
SRR1383451	2394	0.000158730158730159	0.00158330836943511	0	0.0032619575392438	1008	M4
SRR1383451	2426	0.000158730158730159	0.00158330836943511	0	0.0032619575392438	1009	M4
SRR1383451	2449	0.000158730158730159	0.00158330836943511	0	0.0032619575392438	1010	M4
SRR1383451	2450	0.000158730158730159	0.00158330836943511	0	0.0032619575392438	1011	M4
SRR1383451	2465	0.000158730158730159	0.00158330836943511	0	0.0032619575392438	1012	M4
SRR1383451	2514	0.000158730158730159	0.00158330836943511	0	0.0032619575392438	1013	M4
SRR1383451	2521	0.000158730158730159	0.00158330836943511	0	0.0032619575392438	1014	M4
SRR1383451	2525	0.000158730158730159	0.00158330836943511	0	0.0032619575392438	1015	M4
SRR1383451	278	0.000158730158730159	0.00158330836943511	0	0.0032619575392438	1016	M4
SRR1383451	343	0.000158730158730159	0.00158330836943511	0	0.0032619575392438	1017	M4
SRR1383451	373	0.000158730158730159	0.00158330836943511	0	0.0032619575392438	1018	M4
SRR1383451	410	0.000158730158730159	0.00158330836943511	0	0.0032619575392438	1019	M4
SRR1383451	44	0.000158730158730159	0.00158330836943511	0	0.0032619575392438	1020	M4
SRR1383451	449	0.000158730158730159	0.00158330836943511	0	0.0032619575392438	1021	M4
SRR1383451	458	0.000158730158730159	0.00158330836943511	0	0.0032619575392438	1022	M4
SRR1383451	469	0.000158730158730159	0.00158330836943511	0	0.0032619575392438	1023	M4
SRR1383451	488	0.000158730158730159	0.00158330836943511	0	0.0032619575392438	1024	M4
SRR1383451	537	0.000158730158730159	0.00158330836943511	0	0.0032619575392438	1025	M4
SRR1383451	540	0.000158730158730159	0.00158330836943511	0	0.0032619575392438	1026	M4
SRR1383451	548	0.000158730158730159	0.00158330836943511	0	0.0032619575392438	1027	M4
SRR1383451	566	0.000158730158730159	0.00158330836943511	0	0.0032619575392438	1028	M4
SRR1383451	579	0.000158730158730159	0.00158330836943511	0	0.0032619575392438	1029	M4
SRR1383451	608	0.000158730158730159	0.00158330836943511	0	0.0032619575392438	1030	M4
SRR1383451	631	0.000158730158730159	0.00158330836943511	0	0.0032619575392438	1031	M4
SRR1383451	644	0.000158730158730159	0.00158330836943511	0	0.0032619575392438	1032	M4
SRR1383451	675	0.000158730158730159	0.00158330836943511	0	0.0032619575392438	1033	M4
SRR1383451	7	0.000158730158730159	0.00158330836943511	0	0.0032619575392438	1034	M4
SRR1383451	724	0.000158730158730159	0.00158330836943511	0	0.0032619575392438	1035	M4
SRR1383451	754	0.000158730158730159	0.00158330836943511	0	0.0032619575392438	1036	M4
SRR1383451	783	0.000158730158730159	0.00158330836943511	0	0.0032619575392438	1037	M4
SRR1383451	79	0.000158730158730159	0.00158330836943511	0	0.0032619575392438	1038	M4
SRR1383451	799	0.000158730158730159	0.00158330836943511	0	0.0032619575392438	1039	M4
SRR1383451	825	0.000158730158730159	0.00158330836943511	0	0.0032619575392438	1040	M4
SRR1383451	826	0.000158730158730159	0.00158330836943511	0	0.0032619575392438	1041	M4
SRR1383451	835	0.000158730158730159	0.00158330836943511	0	0.0032619575392438	1042	M4
SRR1383451	867	0.000158730158730159	0.00158330836943511	0	0.0032619575392438	1043	M4
SRR1383451	896	0.000158730158730159	0.00158330836943511	0	0.0032619575392438	1044	M4
SRR1383451	942	0.000158730158730159	0.00158330836943511	0	0.0032619575392438	1045	M4
SRR1383451	946	0.000158730158730159	0.00158330836943511	0	0.0032619575392438	1046	M4
SRR1383451	952	0.000158730158730159	0.00158330836943511	0	0.0032619575392438	1047	M4
SRR1383451	959	0.000158730158730159	0.00158330836943511	0	0.0032619575392438	1048	M4
SRR1383451	978	0.000158730158730159	0.00158330836943511	0	0.0032619575392438	1049	M4
SRR1383451	983	0.000158730158730159	0.00158330836943511	0	0.0032619575392438	1050	M4
SRR1383451	991	0.000158730158730159	0.00158330836943511	0	0.0032619575392438	1051	M4
SRR1383451	U1	0.000158730158730159	0.00158330836943511	0	0.0032619575392438	1052	M4
SRR1383451	U2	0.000158730158730159	0.00158330836943511	0	0.0032619575392438	1053	M4
SRR1383451	U3	0.000158730158730159	0.00158330836943511	0	0.0032619575392438	1054	M4
SRR1383451	U4	0.000158730158730159	0.00158330836943511	0	0.0032619575392438	1055	M4
SRR1383451	U7	0.000158730158730159	0.00158330836943511	0	0.0032619575392438	1056	M4
SRR1383451	U17	0.000158730158730159	0.00158330836943511	0	0.0032619575392438	1057	M4
SRR1383451	U19	0.000158730158730159	0.00158330836943511	0	0.0032619575392438	1058	M4
SRR1383451	U21	0.000158730158730159	0.00224478343233825	0	0.00455842483920533	1059	M4
SRR1383451	U32	0.000158730158730159	0.00158330836943511	0	0.0032619575392438	1060	M4
SRR1383451	U34	0.000158730158730159	0.00158330836943511	0	0.0032619575392438	1061	M4
SRR1383451	U41	0.000158730158730159	0.00158330836943511	0	0.0032619575392438	1062	M4
SRR1383451	U55	0.000158730158730159	0.00158330836943511	0	0.0032619575392438	1063	M4
SRR1383451	U59	0.000158730158730159	0.00158330836943511	0	0.0032619575392438	1064	M4
SRR1383451	U62	0.000158730158730159	0.00158330836943511	0	0.0032619575392438	1065	M4
SRR1383451	U77	0.000158730158730159	0.00158330836943511	0	0.0032619575392438	1066	M4
SRR1383451	U84	0.000158730158730159	0.00158330836943511	0	0.0032619575392438	1067	M4
SRR1383451	U98	0.000158730158730159	0.00158330836943511	0	0.0032619575392438	1068	M4
SRR1383451	U104	0.000158730158730159	0.00158330836943511	0	0.0032619575392438	1069	M4
SRR1383451	U112	0.000158730158730159	0.00158330836943511	0	0.0032619575392438	1070	M4
SRR1383451	U118	0.000158730158730159	0.00158330836943511	0	0.0032619575392438	1071	M4
SRR1383451	U124	0.000158730158730159	0.00158330836943511	0	0.0032619575392438	1072	M4
SRR1383451	U132	0.000158730158730159	0.00158330836943511	0	0.0032619575392438	1073	M4
SRR1383451	U137	0.000158730158730159	0.00158330836943511	0	0.0032619575392438	1074	M4
SRR1383451	U139	0.000158730158730159	0.00158330836943511	0	0.0032619575392438	1075	M4
SRR1383451	U140	0.000158730158730159	0.00158330836943511	0	0.0032619575392438	1076	M4
SRR1383451	U153	0.000158730158730159	0.00158330836943511	0	0.0032619575392438	1077	M4
SRR1383451	U157	0.000158730158730159	0.00158330836943511	0	0.0032619575392438	1078	M4
SRR1383451	U160	0.000158730158730159	0.00158330836943511	0	0.0032619575392438	1079	M4
SRR1383451	U161	0.000158730158730159	0.00158330836943511	0	0.0032619575392438	1080	M4
SRR1383451	U180	0.000158730158730159	0.00158330836943511	0	0.0032619575392438	1081	M4
SRR1383451	U184	0.000158730158730159	0.00158330836943511	0	0.0032619575392438	1082	M4
SRR1383451	U186	0.000158730158730159	0.00158330836943511	0	0.0032619575392438	1083	M4
SRR1383451	U193	0.000158730158730159	0.00158330836943511	0	0.0032619575392438	1084	M4
SRR1383451	U205	0.000158730158730159	0.00158330836943511	0	0.0032619575392438	1085	M4
SRR1383451	U209	0.000158730158730159	0.00158330836943511	0	0.0032619575392438	1086	M4
SRR1383451	U214	0.000158730158730159	0.00158330836943511	0	0.0032619575392438	1087	M4
SRR1383451	U217	0.000158730158730159	0.00158330836943511	0	0.0032619575392438	1088	M4
SRR1383451	U220	0.000158730158730159	0.00158330836943511	0	0.0032619575392438	1089	M4
SRR1383451	U226	0.000158730158730159	0.00158330836943511	0	0.0032619575392438	1090	M4
SRR1383451	U238	0.000158730158730159	0.00158330836943511	0	0.0032619575392438	1091	M4
SRR1383451	U245	0.000158730158730159	0.00158330836943511	0	0.0032619575392438	1092	M4
SRR1383451	U252	0.000158730158730159	0.00158330836943511	0	0.0032619575392438	1093	M4
SRR1383451	U266	0.000158730158730159	0.00158330836943511	0	0.0032619575392438	1094	M4
SRR1383451	U267	0.000158730158730159	0.00158330836943511	0	0.0032619575392438	1095	M4
SRR1383451	U271	0.000158730158730159	0.00158330836943511	0	0.0032619575392438	1096	M4
SRR1383451	U283	0.000158730158730159	0.00158330836943511	0	0.0032619575392438	1097	M4
SRR1383451	U288	0.000158730158730159	0.00158330836943511	0	0.0032619575392438	1098	M4
SRR1383451	U293	0.000158730158730159	0.00158330836943511	0	0.0032619575392438	1099	M4
SRR1383451	U294	0.000158730158730159	0.00158330836943511	0	0.0032619575392438	1100	M4
SRR1383451	U296	0.000158730158730159	0.00158330836943511	0	0.0032619575392438	1101	M4
SRR1383451	U299	0.000158730158730159	0.00158330836943511	0	0.0032619575392438	1102	M4
SRR1383451	U301	0.000158730158730159	0.00158330836943511	0	0.0032619575392438	1103	M4
SRR1383451	U311	0.000158730158730159	0.00158330836943511	0	0.0032619575392438	1104	M4
SRR1383451	U313	0.000158730158730159	0.00158330836943511	0	0.0032619575392438	1105	M4
SRR1383451	U321	0.000158730158730159	0.00158330836943511	0	0.0032619575392438	1106	M4
SRR1383451	U327	0.000158730158730159	0.00158330836943511	0	0.0032619575392438	1107	M4
SRR1383451	U338	0.000158730158730159	0.00158330836943511	0	0.0032619575392438	1108	M4
SRR1383451	U339	0.000158730158730159	0.00158330836943511	0	0.0032619575392438	1109	M4
SRR1383451	U346	0.000158730158730159	0.00158330836943511	0	0.0032619575392438	1110	M4
SRR1383451	U350	0.000158730158730159	0.00158330836943511	0	0.0032619575392438	1111	M4
SRR1383451	U355	0.000158730158730159	0.00158330836943511	0	0.0032619575392438	1112	M4
SRR1383451	U359	0.000158730158730159	0.00158330836943511	0	0.0032619575392438	1113	M4
SRR1383451	U369	0.000158730158730159	0.00158330836943511	0	0.0032619575392438	1114	M4
SRR1383451	U375	0.000158730158730159	0.00158330836943511	0	0.0032619575392438	1115	M4
SRR1383451	U377	0.000158730158730159	0.00158330836943511	0	0.0032619575392438	1116	M4
SRR1383451	U378	0.000158730158730159	0.00158330836943511	0	0.0032619575392438	1117	M4
SRR1383451	U391	0.000158730158730159	0.00224478343233825	0	0.00455842483920533	1118	M4
SRR1383451	U395	0.000158730158730159	0.00158330836943511	0	0.0032619575392438	1119	M4
SRR1383451	U396	0.000158730158730159	0.00158330836943511	0	0.0032619575392438	1120	M4
SRR1383451	U398	0.000158730158730159	0.00158330836943511	0	0.0032619575392438	1121	M4
SRR1383451	U403	0.000158730158730159	0.00158330836943511	0	0.0032619575392438	1122	M4
SRR1383451	U413	0.000158730158730159	0.00158330836943511	0	0.0032619575392438	1123	M4
SRR1383451	U418	0.000158730158730159	0.00158330836943511	0	0.0032619575392438	1124	M4
SRR1383451	U423	0.000158730158730159	0.00158330836943511	0	0.0032619575392438	1125	M4
SRR1383451	U428	0.000158730158730159	0.00158330836943511	0	0.0032619575392438	1126	M4
SRR1383451	U429	0.000158730158730159	0.00158330836943511	0	0.0032619575392438	1127	M4
SRR1383451	U451	0.000158730158730159	0.00158330836943511	0	0.0032619575392438	1128	M4
SRR1383451	U453	0.000158730158730159	0.00158330836943511	0	0.0032619575392438	1129	M4
SRR1383451	U455	0.000158730158730159	0.00158330836943511	0	0.0032619575392438	1130	M4
SRR1383451	U458	0.000158730158730159	0.00158330836943511	0	0.0032619575392438	1131	M4
SRR1383451	U469	0.000158730158730159	0.00158330836943511	0	0.0032619575392438	1132	M4
SRR1383451	U472	0.000158730158730159	0.00158330836943511	0	0.0032619575392438	1133	M4
SRR1383451	U473	0.000158730158730159	0.00158330836943511	0	0.0032619575392438	1134	M4
SRR1383451	U476	0.000158730158730159	0.00158330836943511	0	0.0032619575392438	1135	M4
SRR1383451	U477	0.000158730158730159	0.00158330836943511	0	0.0032619575392438	1136	M4
SRR1383451	U493	0.000158730158730159	0.00158330836943511	0	0.0032619575392438	1137	M4
SRR1383451	U497	0.000158730158730159	0.00158330836943511	0	0.0032619575392438	1138	M4
SRR1383451	U500	0.000158730158730159	0.00158330836943511	0	0.0032619575392438	1139	M4
SRR1383451	U502	0.000158730158730159	0.00158330836943511	0	0.0032619575392438	1140	M4
SRR1383451	U504	0.000158730158730159	0.00158330836943511	0	0.0032619575392438	1141	M4
SRR1383451	U508	0.000158730158730159	0.00158330836943511	0	0.0032619575392438	1142	M4
SRR1383451	U520	0.000158730158730159	0.00158330836943511	0	0.0032619575392438	1143	M4
SRR1383451	U536	0.000158730158730159	0.00158330836943511	0	0.0032619575392438	1144	M4
SRR1383451	U538	0.000158730158730159	0.00158330836943511	0	0.0032619575392438	1145	M4
SRR1383451	U541	0.000158730158730159	0.00158330836943511	0	0.0032619575392438	1146	M4
SRR1383451	U542	0.000158730158730159	0.00158330836943511	0	0.0032619575392438	1147	M4
SRR1383451	U543	0.000158730158730159	0.00158330836943511	0	0.0032619575392438	1148	M4
SRR1383451	U547	0.000158730158730159	0.00158330836943511	0	0.0032619575392438	1149	M4
SRR1383451	U548	0.000158730158730159	0.00158330836943511	0	0.0032619575392438	1150	M4
SRR1383451	U551	0.000158730158730159	0.00158330836943511	0	0.0032619575392438	1151	M4
SRR1383451	U565	0.000158730158730159	0.00158330836943511	0	0.0032619575392438	1152	M4
SRR1383451	U572	0.000158730158730159	0.00158330836943511	0	0.0032619575392438	1153	M4
SRR1383451	U582	0.000158730158730159	0.00158330836943511	0	0.0032619575392438	1154	M4
SRR1383451	U595	0.000158730158730159	0.00158330836943511	0	0.0032619575392438	1155	M4
SRR1383451	U596	0.000158730158730159	0.00158330836943511	0	0.0032619575392438	1156	M4
SRR1383451	U599	0.000158730158730159	0.00158330836943511	0	0.0032619575392438	1157	M4
SRR1383451	U600	0.000158730158730159	0.00158330836943511	0	0.0032619575392438	1158	M4
SRR1383451	U601	0.000158730158730159	0.00158330836943511	0	0.0032619575392438	1159	M4
SRR1383451	U602	0.000158730158730159	0.00158330836943511	0	0.0032619575392438	1160	M4
SRR1383451	U606	0.000158730158730159	0.00158330836943511	0	0.0032619575392438	1161	M4
SRR1383451	U619	0.000158730158730159	0.00158330836943511	0	0.0032619575392438	1162	M4
SRR1383451	U632	0.000158730158730159	0.00158330836943511	0	0.0032619575392438	1163	M4
SRR1383451	U637	0.000158730158730159	0.00158330836943511	0	0.0032619575392438	1164	M4
SRR1383451	U647	0.000158730158730159	0.00158330836943511	0	0.0032619575392438	1165	M4
SRR1383451	U650	0.000158730158730159	0.00158330836943511	0	0.0032619575392438	1166	M4
SRR1383451	U652	0.000158730158730159	0.00158330836943511	0	0.0032619575392438	1167	M4
SRR1383451	U653	0.000158730158730159	0.00158330836943511	0	0.0032619575392438	1168	M4
SRR1383451	U656	0.000158730158730159	0.00158330836943511	0	0.0032619575392438	1169	M4
SRR1383451	U657	0.000158730158730159	0.00158330836943511	0	0.0032619575392438	1170	M4
SRR1383451	U661	0.000158730158730159	0.00158330836943511	0	0.0032619575392438	1171	M4
SRR1383451	U666	0.000158730158730159	0.00158330836943511	0	0.0032619575392438	1172	M4
SRR1383451	U676	0.000158730158730159	0.00158330836943511	0	0.0032619575392438	1173	M4
SRR1383451	U689	0.000158730158730159	0.00158330836943511	0	0.0032619575392438	1174	M4
SRR1383451	U692	0.000158730158730159	0.00158330836943511	0	0.0032619575392438	1175	M4
SRR1383451	U705	0.000158730158730159	0.00158330836943511	0	0.0032619575392438	1176	M4
SRR1383451	U711	0.000158730158730159	0.00158330836943511	0	0.0032619575392438	1177	M4
SRR1383451	U712	0.000158730158730159	0.00158330836943511	0	0.0032619575392438	1178	M4
SRR1383451	U714	0.000158730158730159	0.00158330836943511	0	0.0032619575392438	1179	M4
SRR1383451	U722	0.000158730158730159	0.00158330836943511	0	0.0032619575392438	1180	M4
SRR1383451	U727	0.000158730158730159	0.00158330836943511	0	0.0032619575392438	1181	M4
SRR1383451	U728	0.000158730158730159	0.00158330836943511	0	0.0032619575392438	1182	M4
SRR1383451	U730	0.000158730158730159	0.00158330836943511	0	0.0032619575392438	1183	M4
SRR1383451	U737	0.000158730158730159	0.00158330836943511	0	0.0032619575392438	1184	M4
SRR1383451	U749	0.000158730158730159	0.00158330836943511	0	0.0032619575392438	1185	M4
SRR1383451	U752	0.000158730158730159	0.00158330836943511	0	0.0032619575392438	1186	M4
SRR1383451	U756	0.000158730158730159	0.00158330836943511	0	0.0032619575392438	1187	M4
SRR1383451	U765	0.000158730158730159	0.00158330836943511	0	0.0032619575392438	1188	M4
SRR1383451	U766	0.000158730158730159	0.00158330836943511	0	0.0032619575392438	1189	M4
SRR1383451	U769	0.000158730158730159	0.00158330836943511	0	0.0032619575392438	1190	M4
SRR1383451	U773	0.000158730158730159	0.00158330836943511	0	0.0032619575392438	1191	M4
SRR1383451	U776	0.000158730158730159	0.00158330836943511	0	0.0032619575392438	1192	M4
SRR1383451	U778	0.000158730158730159	0.00158330836943511	0	0.0032619575392438	1193	M4
SRR1383451	U784	0.000158730158730159	0.00158330836943511	0	0.0032619575392438	1194	M4
SRR1383451	U794	0.000158730158730159	0.00158330836943511	0	0.0032619575392438	1195	M4
SRR1383451	U795	0.000158730158730159	0.00158330836943511	0	0.0032619575392438	1196	M4
SRR1383451	U800	0.000158730158730159	0.00158330836943511	0	0.0032619575392438	1197	M4
SRR1383451	U804	0.000158730158730159	0.00158330836943511	0	0.0032619575392438	1198	M4
SRR1383451	U808	0.000158730158730159	0.00158330836943511	0	0.0032619575392438	1199	M4
SRR1383451	U810	0.000158730158730159	0.00158330836943511	0	0.0032619575392438	1200	M4
SRR1383451	U821	0.000158730158730159	0.00158330836943511	0	0.0032619575392438	1201	M4
SRR1383451	U822	0.000158730158730159	0.00224478343233825	0	0.00455842483920533	1202	M4
SRR1383451	U827	0.000158730158730159	0.00158330836943511	0	0.0032619575392438	1203	M4
SRR1383451	U834	0.000158730158730159	0.00158330836943511	0	0.0032619575392438	1204	M4
SRR1383451	U835	0.000158730158730159	0.00158330836943511	0	0.0032619575392438	1205	M4
SRR1383451	U852	0.000158730158730159	0.00158330836943511	0	0.0032619575392438	1206	M4
SRR1383451	U863	0.000158730158730159	0.00158330836943511	0	0.0032619575392438	1207	M4
SRR1383451	U869	0.000158730158730159	0.00158330836943511	0	0.0032619575392438	1208	M4
SRR1383451	U873	0.000158730158730159	0.00158330836943511	0	0.0032619575392438	1209	M4
SRR1383451	U878	0.000158730158730159	0.00158330836943511	0	0.0032619575392438	1210	M4
SRR1383451	U893	0.000158730158730159	0.00158330836943511	0	0.0032619575392438	1211	M4
SRR1383451	U894	0.000158730158730159	0.00158330836943511	0	0.0032619575392438	1212	M4
SRR1383451	U904	0.000158730158730159	0.00158330836943511	0	0.0032619575392438	1213	M4
SRR1383451	U907	0.000158730158730159	0.00158330836943511	0	0.0032619575392438	1214	M4
SRR1383451	U909	0.000158730158730159	0.00158330836943511	0	0.0032619575392438	1215	M4
SRR1383451	U911	0.000158730158730159	0.00158330836943511	0	0.0032619575392438	1216	M4
SRR1383451	U912	0.000158730158730159	0.00158330836943511	0	0.0032619575392438	1217	M4
SRR1383451	U918	0.000158730158730159	0.00158330836943511	0	0.0032619575392438	1218	M4
SRR1383451	U928	0.000158730158730159	0.00158330836943511	0	0.0032619575392438	1219	M4
SRR1383451	U939	0.000158730158730159	0.00158330836943511	0	0.0032619575392438	1220	M4
SRR1383451	U950	0.000158730158730159	0.00158330836943511	0	0.0032619575392438	1221	M4
SRR1383451	U952	0.000158730158730159	0.00158330836943511	0	0.0032619575392438	1222	M4
SRR1383451	U959	0.000158730158730159	0.00158330836943511	0	0.0032619575392438	1223	M4
SRR1383451	U969	0.000158730158730159	0.00158330836943511	0	0.0032619575392438	1224	M4
SRR1383451	U972	0.000158730158730159	0.00158330836943511	0	0.0032619575392438	1225	M4
SRR1383451	U975	0.000158730158730159	0.00158330836943511	0	0.0032619575392438	1226	M4
SRR1383451	U977	0.000158730158730159	0.00158330836943511	0	0.0032619575392438	1227	M4
SRR1383451	U978	0.000158730158730159	0.00158330836943511	0	0.0032619575392438	1228	M4
SRR1383451	U980	0.000158730158730159	0.00158330836943511	0	0.0032619575392438	1229	M4
SRR1383451	U981	0.000158730158730159	0.00158330836943511	0	0.0032619575392438	1230	M4
SRR1383451	U984	0.000158730158730159	0.00158330836943511	0	0.0032619575392438	1231	M4
SRR1383451	U996	0.000158730158730159	0.00158330836943511	0	0.0032619575392438	1232	M4
SRR1383451	U1011	0.000158730158730159	0.00158330836943511	0	0.0032619575392438	1233	M4
SRR1383451	U1015	0.000158730158730159	0.00158330836943511	0	0.0032619575392438	1234	M4
SRR1383451	U1023	0.000158730158730159	0.00158330836943511	0	0.0032619575392438	1235	M4
SRR1383451	U1029	0.000158730158730159	0.00158330836943511	0	0.0032619575392438	1236	M4
SRR1383451	U1032	0.000158730158730159	0.00158330836943511	0	0.0032619575392438	1237	M4
SRR1383451	U1033	0.000158730158730159	0.00158330836943511	0	0.0032619575392438	1238	M4
SRR1383451	U1039	0.000158730158730159	0.00158330836943511	0	0.0032619575392438	1239	M4
SRR1383451	U1040	0.000158730158730159	0.00158330836943511	0	0.0032619575392438	1240	M4
SRR1383451	U1042	0.000158730158730159	0.00158330836943511	0	0.0032619575392438	1241	M4
SRR1383451	U1053	0.000158730158730159	0.00158330836943511	0	0.0032619575392438	1242	M4
SRR1383451	U1057	0.000158730158730159	0.00158330836943511	0	0.0032619575392438	1243	M4
SRR1383451	U1058	0.000158730158730159	0.00158330836943511	0	0.0032619575392438	1244	M4
SRR1383451	U1070	0.000158730158730159	0.00158330836943511	0	0.0032619575392438	1245	M4
SRR1383451	U1076	0.000158730158730159	0.00158330836943511	0	0.0032619575392438	1246	M4
SRR1383451	U1082	0.000158730158730159	0.00158330836943511	0	0.0032619575392438	1247	M4
SRR1383451	U1083	0.000158730158730159	0.00158330836943511	0	0.0032619575392438	1248	M4
SRR1383451	U1086	0.000158730158730159	0.00158330836943511	0	0.0032619575392438	1249	M4
SRR1383451	U1088	0.000158730158730159	0.00158330836943511	0	0.0032619575392438	1250	M4
SRR1383451	U1094	0.000158730158730159	0.00158330836943511	0	0.0032619575392438	1251	M4
SRR1383451	U1102	0.000158730158730159	0.00158330836943511	0	0.0032619575392438	1252	M4
SRR1383451	U1104	0.000158730158730159	0.00158330836943511	0	0.0032619575392438	1253	M4
SRR1383451	U1110	0.000158730158730159	0.00158330836943511	0	0.0032619575392438	1254	M4
SRR1383451	U1123	0.000158730158730159	0.00158330836943511	0	0.0032619575392438	1255	M4
SRR1383451	U1132	0.000158730158730159	0.00158330836943511	0	0.0032619575392438	1256	M4
SRR1383451	U1139	0.000158730158730159	0.00158330836943511	0	0.0032619575392438	1257	M4
SRR1383451	U1143	0.000158730158730159	0.00158330836943511	0	0.0032619575392438	1258	M4
SRR1383451	U1146	0.000158730158730159	0.00158330836943511	0	0.0032619575392438	1259	M4
SRR1383451	U1147	0.000158730158730159	0.00158330836943511	0	0.0032619575392438	1260	M4
SRR1383451	U1156	0.000158730158730159	0.00158330836943511	0	0.0032619575392438	1261	M4
SRR1383451	U1159	0.000158730158730159	0.00158330836943511	0	0.0032619575392438	1262	M4
SRR1383451	U1166	0.000158730158730159	0.00158330836943511	0	0.0032619575392438	1263	M4
SRR1383451	U1171	0.000158730158730159	0.00158330836943511	0	0.0032619575392438	1264	M4
SRR1383451	U1175	0.000158730158730159	0.00158330836943511	0	0.0032619575392438	1265	M4
SRR1383451	U1180	0.000158730158730159	0.00158330836943511	0	0.0032619575392438	1266	M4
SRR1383451	U1186	0.000158730158730159	0.00158330836943511	0	0.0032619575392438	1267	M4
SRR1383451	U1190	0.000158730158730159	0.00158330836943511	0	0.0032619575392438	1268	M4
SRR1383451	U1202	0.000158730158730159	0.00158330836943511	0	0.0032619575392438	1269	M4
SRR1383451	U1206	0.000158730158730159	0.00158330836943511	0	0.0032619575392438	1270	M4
SRR1383451	U1213	0.000158730158730159	0.00158330836943511	0	0.0032619575392438	1271	M4
SRR1383451	U1216	0.000158730158730159	0.00158330836943511	0	0.0032619575392438	1272	M4
SRR1383451	U1220	0.000158730158730159	0.00158330836943511	0	0.0032619575392438	1273	M4
SRR1383451	U1223	0.000158730158730159	0.00158330836943511	0	0.0032619575392438	1274	M4
SRR1383451	U1225	0.000158730158730159	0.00158330836943511	0	0.0032619575392438	1275	M4
SRR1383451	U1231	0.000158730158730159	0.00158330836943511	0	0.0032619575392438	1276	M4
SRR1383451	U1236	0.000158730158730159	0.00158330836943511	0	0.0032619575392438	1277	M4
SRR1383451	U1238	0.000158730158730159	0.00158330836943511	0	0.0032619575392438	1278	M4
SRR1383451	U1240	0.000158730158730159	0.00158330836943511	0	0.0032619575392438	1279	M4
SRR1383451	U1248	0.000158730158730159	0.00158330836943511	0	0.0032619575392438	1280	M4
SRR1383451	U1252	0.000158730158730159	0.00158330836943511	0	0.0032619575392438	1281	M4
SRR1383451	U1254	0.000158730158730159	0.00158330836943511	0	0.0032619575392438	1282	M4
SRR1383451	U1259	0.000158730158730159	0.00158330836943511	0	0.0032619575392438	1283	M4
SRR1383451	U1265	0.000158730158730159	0.00158330836943511	0	0.0032619575392438	1284	M4
SRR1383451	U1268	0.000158730158730159	0.00158330836943511	0	0.0032619575392438	1285	M4
SRR1383451	U1269	0.000158730158730159	0.00158330836943511	0	0.0032619575392438	1286	M4
SRR1383451	U1270	0.000158730158730159	0.00158330836943511	0	0.0032619575392438	1287	M4
SRR1383451	U1273	0.000158730158730159	0.00158330836943511	0	0.0032619575392438	1288	M4
SRR1383451	U1275	0.000158730158730159	0.00158330836943511	0	0.0032619575392438	1289	M4
SRR1383451	U1279	0.000158730158730159	0.00158330836943511	0	0.0032619575392438	1290	M4
SRR1383451	U1281	0.000158730158730159	0.00158330836943511	0	0.0032619575392438	1291	M4
SRR1383451	U1285	0.000158730158730159	0.00158330836943511	0	0.0032619575392438	1292	M4
SRR1383451	U1288	0.000158730158730159	0.00158330836943511	0	0.0032619575392438	1293	M4
SRR1383451	U1289	0.000158730158730159	0.00158330836943511	0	0.0032619575392438	1294	M4
SRR1383451	U1290	0.000158730158730159	0.00158330836943511	0	0.0032619575392438	1295	M4
SRR1383451	U1292	0.000158730158730159	0.00158330836943511	0	0.0032619575392438	1296	M4
SRR1383451	U1293	0.000158730158730159	0.00158330836943511	0	0.0032619575392438	1297	M4
SRR1383451	U1296	0.000158730158730159	0.00158330836943511	0	0.0032619575392438	1298	M4
SRR1383451	U1313	0.000158730158730159	0.00158330836943511	0	0.0032619575392438	1299	M4
SRR1383451	U1319	0.000158730158730159	0.00158330836943511	0	0.0032619575392438	1300	M4
SRR1383451	U1320	0.000158730158730159	0.00158330836943511	0	0.0032619575392438	1301	M4
SRR1383451	U1330	0.000158730158730159	0.00158330836943511	0	0.0032619575392438	1302	M4
SRR1383451	U1333	0.000158730158730159	0.00158330836943511	0	0.0032619575392438	1303	M4
SRR1383451	U1335	0.000158730158730159	0.00158330836943511	0	0.0032619575392438	1304	M4
SRR1383451	U1342	0.000158730158730159	0.00158330836943511	0	0.0032619575392438	1305	M4
SRR1383451	U1347	0.000158730158730159	0.00158330836943511	0	0.0032619575392438	1306	M4
SRR1383451	U1348	0.000158730158730159	0.00158330836943511	0	0.0032619575392438	1307	M4
SRR1383451	U1349	0.000158730158730159	0.00158330836943511	0	0.0032619575392438	1308	M4
SRR1383451	U1352	0.000158730158730159	0.00158330836943511	0	0.0032619575392438	1309	M4
SRR1383451	U1357	0.000158730158730159	0.00158330836943511	0	0.0032619575392438	1310	M4
SRR1383451	U1362	0.000158730158730159	0.00158330836943511	0	0.0032619575392438	1311	M4
SRR1383451	U1377	0.000158730158730159	0.00158330836943511	0	0.0032619575392438	1312	M4
SRR1383451	U1388	0.000158730158730159	0.00158330836943511	0	0.0032619575392438	1313	M4
SRR1383451	U1396	0.000158730158730159	0.00158330836943511	0	0.0032619575392438	1314	M4
SRR1383451	U1397	0.000158730158730159	0.00158330836943511	0	0.0032619575392438	1315	M4
SRR1383451	U1399	0.000158730158730159	0.00158330836943511	0	0.0032619575392438	1316	M4
SRR1383451	U1401	0.000158730158730159	0.00158330836943511	0	0.0032619575392438	1317	M4
SRR1383451	U1404	0.000158730158730159	0.00158330836943511	0	0.0032619575392438	1318	M4
SRR1383451	U1407	0.000158730158730159	0.00158330836943511	0	0.0032619575392438	1319	M4
SRR1383451	U1408	0.000158730158730159	0.00158330836943511	0	0.0032619575392438	1320	M4
SRR1383451	U1432	0.000158730158730159	0.00158330836943511	0	0.0032619575392438	1321	M4
SRR1383451	U1436	0.000158730158730159	0.00158330836943511	0	0.0032619575392438	1322	M4
SRR1383451	U1437	0.000158730158730159	0.00158330836943511	0	0.0032619575392438	1323	M4
SRR1383451	U1438	0.000158730158730159	0.00158330836943511	0	0.0032619575392438	1324	M4
SRR1383451	U1442	0.000158730158730159	0.00158330836943511	0	0.0032619575392438	1325	M4
SRR1383451	U1449	0.000158730158730159	0.00158330836943511	0	0.0032619575392438	1326	M4
SRR1383451	U1451	0.000158730158730159	0.00158330836943511	0	0.0032619575392438	1327	M4
SRR1383451	U1456	0.000158730158730159	0.00158330836943511	0	0.0032619575392438	1328	M4
SRR1383451	U1458	0.000158730158730159	0.00158330836943511	0	0.0032619575392438	1329	M4
SRR1383451	U1463	0.000158730158730159	0.00158330836943511	0	0.0032619575392438	1330	M4
SRR1383451	U1465	0.000158730158730159	0.00158330836943511	0	0.0032619575392438	1331	M4
SRR1383451	U1466	0.000158730158730159	0.00158330836943511	0	0.0032619575392438	1332	M4
SRR1383451	U1475	0.000158730158730159	0.00158330836943511	0	0.0032619575392438	1333	M4
SRR1383451	U1479	0.000158730158730159	0.00158330836943511	0	0.0032619575392438	1334	M4
SRR1383451	U1480	0.000158730158730159	0.00158330836943511	0	0.0032619575392438	1335	M4
SRR1383451	U1482	0.000158730158730159	0.00158330836943511	0	0.0032619575392438	1336	M4
SRR1383451	U1484	0.000158730158730159	0.00158330836943511	0	0.0032619575392438	1337	M4
SRR1383451	U1488	0.000158730158730159	0.00158330836943511	0	0.0032619575392438	1338	M4
SRR1383451	U1493	0.000158730158730159	0.00158330836943511	0	0.0032619575392438	1339	M4
SRR1383451	U1501	0.000158730158730159	0.00158330836943511	0	0.0032619575392438	1340	M4
SRR1383451	U1502	0.000158730158730159	0.00158330836943511	0	0.0032619575392438	1341	M4
SRR1383451	U1503	0.000158730158730159	0.00158330836943511	0	0.0032619575392438	1342	M4
SRR1383451	U1504	0.000158730158730159	0.00158330836943511	0	0.0032619575392438	1343	M4
SRR1383451	U1506	0.000158730158730159	0.00158330836943511	0	0.0032619575392438	1344	M4
SRR1383451	U1511	0.000158730158730159	0.00158330836943511	0	0.0032619575392438	1345	M4
SRR1383451	U1516	0.000158730158730159	0.00158330836943511	0	0.0032619575392438	1346	M4
SRR1383451	U1522	0.000158730158730159	0.00158330836943511	0	0.0032619575392438	1347	M4
SRR1383451	U1524	0.000158730158730159	0.00158330836943511	0	0.0032619575392438	1348	M4
SRR1383451	U1532	0.000158730158730159	0.00158330836943511	0	0.0032619575392438	1349	M4
SRR1383451	U1534	0.000158730158730159	0.00158330836943511	0	0.0032619575392438	1350	M4
SRR1383451	U1536	0.000158730158730159	0.00158330836943511	0	0.0032619575392438	1351	M4
SRR1383451	U1547	0.000158730158730159	0.00158330836943511	0	0.0032619575392438	1352	M4
SRR1383451	U1549	0.000158730158730159	0.00158330836943511	0	0.0032619575392438	1353	M4
SRR1383451	U1555	0.000158730158730159	0.00158330836943511	0	0.0032619575392438	1354	M4
SRR1383451	U1556	0.000158730158730159	0.00158330836943511	0	0.0032619575392438	1355	M4
SRR1383451	U1561	0.000158730158730159	0.00158330836943511	0	0.0032619575392438	1356	M4
SRR1383451	U1562	0.000158730158730159	0.00158330836943511	0	0.0032619575392438	1357	M4
SRR1383451	U1570	0.000158730158730159	0.00158330836943511	0	0.0032619575392438	1358	M4
SRR1383451	U1579	0.000158730158730159	0.00158330836943511	0	0.0032619575392438	1359	M4
SRR1383451	U1582	0.000158730158730159	0.00158330836943511	0	0.0032619575392438	1360	M4
SRR1383451	U1586	0.000158730158730159	0.00158330836943511	0	0.0032619575392438	1361	M4
SRR1383451	U1591	0.000158730158730159	0.00158330836943511	0	0.0032619575392438	1362	M4
SRR1383451	U1592	0.000158730158730159	0.00158330836943511	0	0.0032619575392438	1363	M4
SRR1383451	U1593	0.000158730158730159	0.00158330836943511	0	0.0032619575392438	1364	M4
SRR1383451	U1598	0.000158730158730159	0.00158330836943511	0	0.0032619575392438	1365	M4
SRR1383451	U1599	0.000158730158730159	0.00158330836943511	0	0.0032619575392438	1366	M4
SRR1383451	U1601	0.000158730158730159	0.00158330836943511	0	0.0032619575392438	1367	M4
SRR1383451	U1604	0.000158730158730159	0.00158330836943511	0	0.0032619575392438	1368	M4
SRR1383451	U1616	0.000158730158730159	0.00158330836943511	0	0.0032619575392438	1369	M4
SRR1383451	U1618	0.000158730158730159	0.00158330836943511	0	0.0032619575392438	1370	M4
SRR1383451	U1629	0.000158730158730159	0.00158330836943511	0	0.0032619575392438	1371	M4
SRR1383451	U1651	0.000158730158730159	0.00158330836943511	0	0.0032619575392438	1372	M4
SRR1383451	U1676	0.000158730158730159	0.00158330836943511	0	0.0032619575392438	1373	M4
SRR1383451	U1684	0.000158730158730159	0.00158330836943511	0	0.0032619575392438	1374	M4
SRR1383451	U1695	0.000158730158730159	0.00158330836943511	0	0.0032619575392438	1375	M4
SRR1383451	U1698	0.000158730158730159	0.00158330836943511	0	0.0032619575392438	1376	M4
SRR1383451	U1702	0.000158730158730159	0.00158330836943511	0	0.0032619575392438	1377	M4
SRR1383451	U1706	0.000158730158730159	0.00158330836943511	0	0.0032619575392438	1378	M4
SRR1383451	U1712	0.000158730158730159	0.00158330836943511	0	0.0032619575392438	1379	M4
SRR1383451	U1722	0.000158730158730159	0.00158330836943511	0	0.0032619575392438	1380	M4
SRR1383451	U1726	0.000158730158730159	0.00158330836943511	0	0.0032619575392438	1381	M4
SRR1383451	U1730	0.000158730158730159	0.00158330836943511	0	0.0032619575392438	1382	M4
SRR1383451	U1734	0.000158730158730159	0.00158330836943511	0	0.0032619575392438	1383	M4
SRR1383451	U1745	0.000158730158730159	0.00158330836943511	0	0.0032619575392438	1384	M4
SRR1383451	U1760	0.000158730158730159	0.00158330836943511	0	0.0032619575392438	1385	M4
SRR1383451	U1764	0.000158730158730159	0.00158330836943511	0	0.0032619575392438	1386	M4
SRR1383451	U1765	0.000158730158730159	0.00158330836943511	0	0.0032619575392438	1387	M4
SRR1383451	U1766	0.000158730158730159	0.00158330836943511	0	0.0032619575392438	1388	M4
SRR1383451	U1777	0.000158730158730159	0.00158330836943511	0	0.0032619575392438	1389	M4
SRR1383451	U1784	0.000158730158730159	0.00158330836943511	0	0.0032619575392438	1390	M4
SRR1383451	U1791	0.000158730158730159	0.00158330836943511	0	0.0032619575392438	1391	M4
SRR1383451	U1793	0.000158730158730159	0.00158330836943511	0	0.0032619575392438	1392	M4
SRR1383451	U1802	0.000158730158730159	0.00158330836943511	0	0.0032619575392438	1393	M4
SRR1383451	U1814	0.000158730158730159	0.00158330836943511	0	0.0032619575392438	1394	M4
SRR1383451	U1823	0.000158730158730159	0.00158330836943511	0	0.0032619575392438	1395	M4
SRR1383451	U1831	0.000158730158730159	0.00158330836943511	0	0.0032619575392438	1396	M4
SRR1383451	U1860	0.000158730158730159	0.00158330836943511	0	0.0032619575392438	1397	M4
SRR1383451	U1862	0.000158730158730159	0.00158330836943511	0	0.0032619575392438	1398	M4
SRR1383451	U1866	0.000158730158730159	0.00158330836943511	0	0.0032619575392438	1399	M4
SRR1383451	U1872	0.000158730158730159	0.00158330836943511	0	0.0032619575392438	1400	M4
SRR1383451	U1878	0.000158730158730159	0.00158330836943511	0	0.0032619575392438	1401	M4
SRR1383451	U1880	0.000158730158730159	0.00158330836943511	0	0.0032619575392438	1402	M4
SRR1383451	U1886	0.000158730158730159	0.00158330836943511	0	0.0032619575392438	1403	M4
SRR1383451	U1892	0.000158730158730159	0.00158330836943511	0	0.0032619575392438	1404	M4
SRR1383451	U1898	0.000158730158730159	0.00158330836943511	0	0.0032619575392438	1405	M4
SRR1383451	U1899	0.000158730158730159	0.00158330836943511	0	0.0032619575392438	1406	M4
SRR1383451	U1911	0.000158730158730159	0.00158330836943511	0	0.0032619575392438	1407	M4
SRR1383451	U1915	0.000158730158730159	0.00158330836943511	0	0.0032619575392438	1408	M4
SRR1383451	U1918	0.000158730158730159	0.00158330836943511	0	0.0032619575392438	1409	M4
SRR1383451	U1920	0.000158730158730159	0.00158330836943511	0	0.0032619575392438	1410	M4
SRR1383451	U1921	0.000158730158730159	0.00158330836943511	0	0.0032619575392438	1411	M4
SRR1383451	U1927	0.000158730158730159	0.00158330836943511	0	0.0032619575392438	1412	M4
SRR1383451	U1929	0.000158730158730159	0.00158330836943511	0	0.0032619575392438	1413	M4
SRR1383451	U1931	0.000158730158730159	0.00158330836943511	0	0.0032619575392438	1414	M4
SRR1383451	U1937	0.000158730158730159	0.00158330836943511	0	0.0032619575392438	1415	M4
SRR1383451	U1942	0.000158730158730159	0.00158330836943511	0	0.0032619575392438	1416	M4
SRR1383451	U1943	0.000158730158730159	0.00158330836943511	0	0.0032619575392438	1417	M4
SRR1383451	U1949	0.000158730158730159	0.00158330836943511	0	0.0032619575392438	1418	M4
SRR1383451	U1953	0.000158730158730159	0.00158330836943511	0	0.0032619575392438	1419	M4
SRR1383451	U1960	0.000158730158730159	0.00158330836943511	0	0.0032619575392438	1420	M4
SRR1383451	U1970	0.000158730158730159	0.00158330836943511	0	0.0032619575392438	1421	M4
SRR1383451	U1978	0.000158730158730159	0.00158330836943511	0	0.0032619575392438	1422	M4
SRR1383451	U1997	0.000158730158730159	0.00158330836943511	0	0.0032619575392438	1423	M4
SRR1383451	U2001	0.000158730158730159	0.00158330836943511	0	0.0032619575392438	1424	M4
SRR1383451	U2003	0.000158730158730159	0.00158330836943511	0	0.0032619575392438	1425	M4
SRR1383451	U2005	0.000158730158730159	0.00158330836943511	0	0.0032619575392438	1426	M4
SRR1383451	U2008	0.000158730158730159	0.00158330836943511	0	0.0032619575392438	1427	M4
SRR1383451	U2016	0.000158730158730159	0.00158330836943511	0	0.0032619575392438	1428	M4
SRR1383451	U2020	0.000158730158730159	0.00158330836943511	0	0.0032619575392438	1429	M4
SRR1383451	U2031	0.000158730158730159	0.00158330836943511	0	0.0032619575392438	1430	M4
SRR1383451	U2036	0.000158730158730159	0.00158330836943511	0	0.0032619575392438	1431	M4
SRR1383451	U2038	0.000158730158730159	0.00158330836943511	0	0.0032619575392438	1432	M4
SRR1383451	U2039	0.000158730158730159	0.00158330836943511	0	0.0032619575392438	1433	M4
SRR1383451	U2050	0.000158730158730159	0.00158330836943511	0	0.0032619575392438	1434	M4
SRR1383451	U2054	0.000158730158730159	0.00158330836943511	0	0.0032619575392438	1435	M4
SRR1383451	U2055	0.000158730158730159	0.00158330836943511	0	0.0032619575392438	1436	M4
SRR1383451	U2060	0.000158730158730159	0.00158330836943511	0	0.0032619575392438	1437	M4
SRR1383451	U2071	0.000158730158730159	0.00158330836943511	0	0.0032619575392438	1438	M4
SRR1383451	U2074	0.000158730158730159	0.00158330836943511	0	0.0032619575392438	1439	M4
SRR1383451	U2082	0.000158730158730159	0.00158330836943511	0	0.0032619575392438	1440	M4
SRR1383451	U2087	0.000158730158730159	0.00158330836943511	0	0.0032619575392438	1441	M4
SRR1383451	U2095	0.000158730158730159	0.00158330836943511	0	0.0032619575392438	1442	M4
SRR1383451	U2101	0.000158730158730159	0.00158330836943511	0	0.0032619575392438	1443	M4
SRR1383451	U2102	0.000158730158730159	0.00158330836943511	0	0.0032619575392438	1444	M4
SRR1383451	U2104	0.000158730158730159	0.00158330836943511	0	0.0032619575392438	1445	M4
SRR1383451	U2112	0.000158730158730159	0.00158330836943511	0	0.0032619575392438	1446	M4
SRR1383451	U2115	0.000158730158730159	0.00158330836943511	0	0.0032619575392438	1447	M4
SRR1383451	U2116	0.000158730158730159	0.00158330836943511	0	0.0032619575392438	1448	M4
SRR1383451	U2118	0.000158730158730159	0.00158330836943511	0	0.0032619575392438	1449	M4
SRR1383451	U2122	0.000158730158730159	0.00158330836943511	0	0.0032619575392438	1450	M4
SRR1383451	U2123	0.000158730158730159	0.00158330836943511	0	0.0032619575392438	1451	M4
SRR1383451	U2138	0.000158730158730159	0.00158330836943511	0	0.0032619575392438	1452	M4
SRR1383451	U2142	0.000158730158730159	0.00158330836943511	0	0.0032619575392438	1453	M4
SRR1383451	U2145	0.000158730158730159	0.00158330836943511	0	0.0032619575392438	1454	M4
SRR1383451	U2149	0.000158730158730159	0.00158330836943511	0	0.0032619575392438	1455	M4
SRR1383451	U2154	0.000158730158730159	0.00158330836943511	0	0.0032619575392438	1456	M4
SRR1383451	U2170	0.000158730158730159	0.00158330836943511	0	0.0032619575392438	1457	M4
SRR1383451	U2178	0.000158730158730159	0.00158330836943511	0	0.0032619575392438	1458	M4
SRR1383451	U2180	0.000158730158730159	0.00158330836943511	0	0.0032619575392438	1459	M4
SRR1383451	U2190	0.000158730158730159	0.00158330836943511	0	0.0032619575392438	1460	M4
SRR1383451	U2192	0.000158730158730159	0.00158330836943511	0	0.0032619575392438	1461	M4
SRR1383451	U2196	0.000158730158730159	0.00158330836943511	0	0.0032619575392438	1462	M4
SRR1383451	U2200	0.000158730158730159	0.00158330836943511	0	0.0032619575392438	1463	M4
SRR1383451	U2204	0.000158730158730159	0.00158330836943511	0	0.0032619575392438	1464	M4
SRR1383451	U2211	0.000158730158730159	0.00158330836943511	0	0.0032619575392438	1465	M4
SRR1383451	U2212	0.000158730158730159	0.00158330836943511	0	0.0032619575392438	1466	M4
SRR1383451	U2215	0.000158730158730159	0.00158330836943511	0	0.0032619575392438	1467	M4
SRR1383451	U2226	0.000158730158730159	0.00158330836943511	0	0.0032619575392438	1468	M4
SRR1383451	U2239	0.000158730158730159	0.00158330836943511	0	0.0032619575392438	1469	M4
SRR1383451	U2241	0.000158730158730159	0.00158330836943511	0	0.0032619575392438	1470	M4
SRR1383451	U2260	0.000158730158730159	0.00158330836943511	0	0.0032619575392438	1471	M4
SRR1383451	U2274	0.000158730158730159	0.00158330836943511	0	0.0032619575392438	1472	M4
SRR1383451	U2280	0.000158730158730159	0.00158330836943511	0	0.0032619575392438	1473	M4
SRR1383451	U2284	0.000158730158730159	0.00158330836943511	0	0.0032619575392438	1474	M4
SRR1383451	U2285	0.000158730158730159	0.00158330836943511	0	0.0032619575392438	1475	M4
SRR1383451	U2294	0.000158730158730159	0.00158330836943511	0	0.0032619575392438	1476	M4
SRR1383451	U2295	0.000158730158730159	0.00158330836943511	0	0.0032619575392438	1477	M4
SRR1383451	U2297	0.000158730158730159	0.00158330836943511	0	0.0032619575392438	1478	M4
SRR1383451	U2303	0.000158730158730159	0.00158330836943511	0	0.0032619575392438	1479	M4
SRR1383451	U2308	0.000158730158730159	0.00158330836943511	0	0.0032619575392438	1480	M4
SRR1383451	U2309	0.000158730158730159	0.00158330836943511	0	0.0032619575392438	1481	M4
SRR1383451	U2324	0.000158730158730159	0.00158330836943511	0	0.0032619575392438	1482	M4
SRR1383451	U2326	0.000158730158730159	0.00158330836943511	0	0.0032619575392438	1483	M4
SRR1383451	U2327	0.000158730158730159	0.00158330836943511	0	0.0032619575392438	1484	M4
SRR1383451	U2334	0.000158730158730159	0.00158330836943511	0	0.0032619575392438	1485	M4
SRR1383451	U2340	0.000158730158730159	0.00158330836943511	0	0.0032619575392438	1486	M4
SRR1383451	U2357	0.000158730158730159	0.00158330836943511	0	0.0032619575392438	1487	M4
SRR1383451	U2358	0.000158730158730159	0.00158330836943511	0	0.0032619575392438	1488	M4
SRR1383451	U2362	0.000158730158730159	0.00158330836943511	0	0.0032619575392438	1489	M4
SRR1383451	U2363	0.000158730158730159	0.00158330836943511	0	0.0032619575392438	1490	M4
SRR1383451	U2372	0.000158730158730159	0.00158330836943511	0	0.0032619575392438	1491	M4
SRR1383451	U2374	0.000158730158730159	0.00158330836943511	0	0.0032619575392438	1492	M4
SRR1383451	U2375	0.000158730158730159	0.00158330836943511	0	0.0032619575392438	1493	M4
SRR1383451	U2379	0.000158730158730159	0.00158330836943511	0	0.0032619575392438	1494	M4
SRR1383451	U2391	0.000158730158730159	0.00158330836943511	0	0.0032619575392438	1495	M4
SRR1383451	U2397	0.000158730158730159	0.00158330836943511	0	0.0032619575392438	1496	M4
SRR1383451	U2414	0.000158730158730159	0.00158330836943511	0	0.0032619575392438	1497	M4
SRR1383451	U2416	0.000158730158730159	0.00158330836943511	0	0.0032619575392438	1498	M4
SRR1383451	U2424	0.000158730158730159	0.00158330836943511	0	0.0032619575392438	1499	M4
SRR1383451	U2431	0.000158730158730159	0.00158330836943511	0	0.0032619575392438	1500	M4
SRR1383451	U2441	0.000158730158730159	0.00158330836943511	0	0.0032619575392438	1501	M4
SRR1383451	U2448	0.000158730158730159	0.00158330836943511	0	0.0032619575392438	1502	M4
SRR1383451	U2450	0.000158730158730159	0.00158330836943511	0	0.0032619575392438	1503	M4
SRR1383451	U2462	0.000158730158730159	0.00158330836943511	0	0.0032619575392438	1504	M4
SRR1383451	U2471	0.000158730158730159	0.00158330836943511	0	0.0032619575392438	1505	M4
SRR1383451	U2477	0.000158730158730159	0.00158330836943511	0	0.0032619575392438	1506	M4
SRR1383451	U2478	0.000158730158730159	0.00158330836943511	0	0.0032619575392438	1507	M4
SRR1383451	U2481	0.000158730158730159	0.00158330836943511	0	0.0032619575392438	1508	M4
SRR1383451	U2484	0.000158730158730159	0.00158330836943511	0	0.0032619575392438	1509	M4
SRR1383451	U2488	0.000158730158730159	0.00158330836943511	0	0.0032619575392438	1510	M4
SRR1383451	U2492	0.000158730158730159	0.00158330836943511	0	0.0032619575392438	1511	M4
SRR1383451	U2493	0.000158730158730159	0.00158330836943511	0	0.0032619575392438	1512	M4
SRR1383451	U2502	0.000158730158730159	0.00158330836943511	0	0.0032619575392438	1513	M4
SRR1383451	U2509	0.000158730158730159	0.00158330836943511	0	0.0032619575392438	1514	M4
SRR1383451	U2511	0.000158730158730159	0.00158330836943511	0	0.0032619575392438	1515	M4
SRR1383451	U2524	0.000158730158730159	0.00158330836943511	0	0.0032619575392438	1516	M4
SRR1383451	U2526	0.000158730158730159	0.00158330836943511	0	0.0032619575392438	1517	M4
SRR1383451	U2531	0.000158730158730159	0.00158330836943511	0	0.0032619575392438	1518	M4
SRR1383451	U2537	0.000158730158730159	0.00158330836943511	0	0.0032619575392438	1519	M4
SRR1383451	U2541	0.000158730158730159	0.00158330836943511	0	0.0032619575392438	1520	M4
SRR1383451	U2544	0.000158730158730159	0.00158330836943511	0	0.0032619575392438	1521	M4
SRR1383451	U2548	0.000158730158730159	0.00158330836943511	0	0.0032619575392438	1522	M4
SRR1383451	U2552	0.000158730158730159	0.00158330836943511	0	0.0032619575392438	1523	M4
SRR1383451	U2557	0.000158730158730159	0.00158330836943511	0	0.0032619575392438	1524	M4
SRR1383451	U2558	0.000158730158730159	0.00158330836943511	0	0.0032619575392438	1525	M4
SRR1383451	U2559	0.000158730158730159	0.00158330836943511	0	0.0032619575392438	1526	M4
SRR1383451	U2562	0.000158730158730159	0.00158330836943511	0	0.0032619575392438	1527	M4
SRR1383451	U2563	0.000158730158730159	0.00158330836943511	0	0.0032619575392438	1528	M4
SRR1383451	U2567	0.000158730158730159	0.00158330836943511	0	0.0032619575392438	1529	M4
SRR1383451	U2577	0.000158730158730159	0.00158330836943511	0	0.0032619575392438	1530	M4
SRR1383451	U2578	0.000158730158730159	0.00158330836943511	0	0.0032619575392438	1531	M4
SRR1383451	U2581	0.000158730158730159	0.00158330836943511	0	0.0032619575392438	1532	M4
SRR1383451	U2584	0.000158730158730159	0.00158330836943511	0	0.0032619575392438	1533	M4
SRR1383451	U2593	0.000158730158730159	0.00158330836943511	0	0.0032619575392438	1534	M4
SRR1383451	U2600	0.000158730158730159	0.00158330836943511	0	0.0032619575392438	1535	M4
SRR1383451	U2604	0.000158730158730159	0.00158330836943511	0	0.0032619575392438	1536	M4
SRR1383451	U2606	0.000158730158730159	0.00158330836943511	0	0.0032619575392438	1537	M4
SRR1383451	U2608	0.000158730158730159	0.00158330836943511	0	0.0032619575392438	1538	M4
SRR1383451	U2610	0.000158730158730159	0.00158330836943511	0	0.0032619575392438	1539	M4
SRR1383451	U2615	0.000158730158730159	0.00158330836943511	0	0.0032619575392438	1540	M4
SRR1383451	U2624	0.000158730158730159	0.00158330836943511	0	0.0032619575392438	1541	M4
SRR1383451	U2628	0.000158730158730159	0.00158330836943511	0	0.0032619575392438	1542	M4
SRR1383451	U2629	0.000158730158730159	0.00158330836943511	0	0.0032619575392438	1543	M4
SRR1383451	U2637	0.000158730158730159	0.00158330836943511	0	0.0032619575392438	1544	M4
SRR1383451	U2644	0.000158730158730159	0.00158330836943511	0	0.0032619575392438	1545	M4
SRR1383451	U2655	0.000158730158730159	0.00158330836943511	0	0.0032619575392438	1546	M4
SRR1383451	U2657	0.000158730158730159	0.00158330836943511	0	0.0032619575392438	1547	M4
SRR1383451	U2667	0.000158730158730159	0.00158330836943511	0	0.0032619575392438	1548	M4
SRR1383451	U2669	0.000158730158730159	0.00158330836943511	0	0.0032619575392438	1549	M4
SRR1383451	U2670	0.000158730158730159	0.00158330836943511	0	0.0032619575392438	1550	M4
SRR1383451	U2672	0.000158730158730159	0.00158330836943511	0	0.0032619575392438	1551	M4
SRR1383451	U2680	0.000158730158730159	0.00158330836943511	0	0.0032619575392438	1552	M4
SRR1383451	U2682	0.000158730158730159	0.00158330836943511	0	0.0032619575392438	1553	M4
SRR1383451	U2686	0.000158730158730159	0.00158330836943511	0	0.0032619575392438	1554	M4
SRR1383451	U2689	0.000158730158730159	0.00158330836943511	0	0.0032619575392438	1555	M4
SRR1383451	U2690	0.000158730158730159	0.00158330836943511	0	0.0032619575392438	1556	M4
SRR1383451	U2693	0.000158730158730159	0.00158330836943511	0	0.0032619575392438	1557	M4
SRR1383451	U2701	0.000158730158730159	0.00158330836943511	0	0.0032619575392438	1558	M4
SRR1383451	U2703	0.000158730158730159	0.00158330836943511	0	0.0032619575392438	1559	M4
SRR1383451	U2709	0.000158730158730159	0.00158330836943511	0	0.0032619575392438	1560	M4
SRR1383451	U2713	0.000158730158730159	0.00158330836943511	0	0.0032619575392438	1561	M4
SRR1383451	U2719	0.000158730158730159	0.00158330836943511	0	0.0032619575392438	1562	M4
SRR1383451	U2721	0.000158730158730159	0.00158330836943511	0	0.0032619575392438	1563	M4
SRR1383451	U2722	0.000158730158730159	0.00158330836943511	0	0.0032619575392438	1564	M4
SRR1383451	U2728	0.000158730158730159	0.00158330836943511	0	0.0032619575392438	1565	M4
SRR1383451	U2732	0.000158730158730159	0.00158330836943511	0	0.0032619575392438	1566	M4
SRR1383451	U2734	0.000158730158730159	0.00158330836943511	0	0.0032619575392438	1567	M4
SRR1383451	U2735	0.000158730158730159	0.00158330836943511	0	0.0032619575392438	1568	M4
SRR1383451	U2747	0.000158730158730159	0.00158330836943511	0	0.0032619575392438	1569	M4
SRR1383451	U2755	0.000158730158730159	0.00158330836943511	0	0.0032619575392438	1570	M4
SRR1383451	U2759	0.000158730158730159	0.00158330836943511	0	0.0032619575392438	1571	M4
SRR1383451	U2761	0.000158730158730159	0.00158330836943511	0	0.0032619575392438	1572	M4
SRR1383451	U2762	0.000158730158730159	0.00158330836943511	0	0.0032619575392438	1573	M4
SRR1383451	U2767	0.000158730158730159	0.00158330836943511	0	0.0032619575392438	1574	M4
SRR1383451	U2785	0.000158730158730159	0.00158330836943511	0	0.0032619575392438	1575	M4
SRR1383451	U2786	0.000158730158730159	0.00158330836943511	0	0.0032619575392438	1576	M4
SRR1383451	U2788	0.000158730158730159	0.00158330836943511	0	0.0032619575392438	1577	M4
SRR1383451	U2791	0.000158730158730159	0.00158330836943511	0	0.0032619575392438	1578	M4
SRR1383451	U2796	0.000158730158730159	0.00158330836943511	0	0.0032619575392438	1579	M4
SRR1383451	U2798	0.000158730158730159	0.00158330836943511	0	0.0032619575392438	1580	M4
SRR1383451	U2804	0.000158730158730159	0.00158330836943511	0	0.0032619575392438	1581	M4
SRR1383451	U2808	0.000158730158730159	0.00158330836943511	0	0.0032619575392438	1582	M4
SRR1383451	U2813	0.000158730158730159	0.00158330836943511	0	0.0032619575392438	1583	M4
SRR1383451	U2814	0.000158730158730159	0.00158330836943511	0	0.0032619575392438	1584	M4
SRR1383451	U2820	0.000158730158730159	0.00158330836943511	0	0.0032619575392438	1585	M4
SRR1383451	U2823	0.000158730158730159	0.00158330836943511	0	0.0032619575392438	1586	M4
SRR1383451	U2824	0.000158730158730159	0.00158330836943511	0	0.0032619575392438	1587	M4
SRR1383451	U2825	0.000158730158730159	0.00158330836943511	0	0.0032619575392438	1588	M4
SRR1383451	U2827	0.000158730158730159	0.00158330836943511	0	0.0032619575392438	1589	M4
SRR1383451	U2840	0.000158730158730159	0.00158330836943511	0	0.0032619575392438	1590	M4
SRR1383451	U2843	0.000158730158730159	0.00158330836943511	0	0.0032619575392438	1591	M4
SRR1383451	U2844	0.000158730158730159	0.00158330836943511	0	0.0032619575392438	1592	M4
SRR1383451	U2853	0.000158730158730159	0.00158330836943511	0	0.0032619575392438	1593	M4
SRR1383451	U2854	0.000158730158730159	0.00158330836943511	0	0.0032619575392438	1594	M4
SRR1383451	U2857	0.000158730158730159	0.00158330836943511	0	0.0032619575392438	1595	M4
SRR1383451	U2863	0.000158730158730159	0.00158330836943511	0	0.0032619575392438	1596	M4
SRR1383451	U2866	0.000158730158730159	0.00158330836943511	0	0.0032619575392438	1597	M4
SRR1383451	U2875	0.000158730158730159	0.00158330836943511	0	0.0032619575392438	1598	M4
SRR1383451	U2877	0.000158730158730159	0.00158330836943511	0	0.0032619575392438	1599	M4
SRR1383451	U2880	0.000158730158730159	0.00158330836943511	0	0.0032619575392438	1600	M4
SRR1383451	U2884	0.000158730158730159	0.00158330836943511	0	0.0032619575392438	1601	M4
SRR1383451	U2892	0.000158730158730159	0.00158330836943511	0	0.0032619575392438	1602	M4
SRR1383451	U2904	0.000158730158730159	0.00158330836943511	0	0.0032619575392438	1603	M4
SRR1383451	U2905	0.000158730158730159	0.00158330836943511	0	0.0032619575392438	1604	M4
SRR1383451	U2907	0.000158730158730159	0.00158330836943511	0	0.0032619575392438	1605	M4
SRR1383451	U2911	0.000158730158730159	0.00158330836943511	0	0.0032619575392438	1606	M4
SRR1383451	U2917	0.000158730158730159	0.00158330836943511	0	0.0032619575392438	1607	M4
SRR1383451	U2918	0.000158730158730159	0.00158330836943511	0	0.0032619575392438	1608	M4
SRR1383451	U2923	0.000158730158730159	0.00158330836943511	0	0.0032619575392438	1609	M4
SRR1383451	U2925	0.000158730158730159	0.00158330836943511	0	0.0032619575392438	1610	M4
SRR1383451	U2926	0.000158730158730159	0.00158330836943511	0	0.0032619575392438	1611	M4
SRR1383451	U2936	0.000158730158730159	0.00158330836943511	0	0.0032619575392438	1612	M4
SRR1383451	U2944	0.000158730158730159	0.00158330836943511	0	0.0032619575392438	1613	M4
SRR1383451	U2946	0.000158730158730159	0.00158330836943511	0	0.0032619575392438	1614	M4
SRR1383451	U2954	0.000158730158730159	0.00158330836943511	0	0.0032619575392438	1615	M4
SRR1383451	U2955	0.000158730158730159	0.00158330836943511	0	0.0032619575392438	1616	M4
SRR1383451	U2957	0.000158730158730159	0.00158330836943511	0	0.0032619575392438	1617	M4
SRR1383451	U2961	0.000158730158730159	0.00158330836943511	0	0.0032619575392438	1618	M4
SRR1383451	U2976	0.000158730158730159	0.00158330836943511	0	0.0032619575392438	1619	M4
SRR1383451	U2983	0.000158730158730159	0.00158330836943511	0	0.0032619575392438	1620	M4
SRR1383451	U2997	0.000158730158730159	0.00158330836943511	0	0.0032619575392438	1621	M4
SRR1383451	U3000	0.000158730158730159	0.00158330836943511	0	0.0032619575392438	1622	M4
SRR1383451	U3002	0.000158730158730159	0.00158330836943511	0	0.0032619575392438	1623	M4
SRR1383451	U3004	0.000158730158730159	0.00158330836943511	0	0.0032619575392438	1624	M4
SRR1383451	U3012	0.000158730158730159	0.00158330836943511	0	0.0032619575392438	1625	M4
SRR1383451	U3023	0.000158730158730159	0.00158330836943511	0	0.0032619575392438	1626	M4
SRR1383451	U3025	0.000158730158730159	0.00158330836943511	0	0.0032619575392438	1627	M4
SRR1383451	U3033	0.000158730158730159	0.00158330836943511	0	0.0032619575392438	1628	M4
SRR1383451	U3037	0.000158730158730159	0.00158330836943511	0	0.0032619575392438	1629	M4
SRR1383451	U3039	0.000158730158730159	0.00158330836943511	0	0.0032619575392438	1630	M4
SRR1383451	U3043	0.000158730158730159	0.00158330836943511	0	0.0032619575392438	1631	M4
SRR1383451	U3051	0.000158730158730159	0.00158330836943511	0	0.0032619575392438	1632	M4
SRR1383451	U3053	0.000158730158730159	0.00158330836943511	0	0.0032619575392438	1633	M4
SRR1383451	U3063	0.000158730158730159	0.00158330836943511	0	0.0032619575392438	1634	M4
SRR1383451	U3065	0.000158730158730159	0.00224478343233825	0	0.00455842483920533	1635	M4
SRR1383451	U3068	0.000158730158730159	0.00158330836943511	0	0.0032619575392438	1636	M4
SRR1383451	U3070	0.000158730158730159	0.00158330836943511	0	0.0032619575392438	1637	M4
SRR1383451	U3098	0.000158730158730159	0.00158330836943511	0	0.0032619575392438	1638	M4
SRR1383451	U3103	0.000158730158730159	0.00158330836943511	0	0.0032619575392438	1639	M4
SRR1383451	U3106	0.000158730158730159	0.00158330836943511	0	0.0032619575392438	1640	M4
SRR1383451	U3107	0.000158730158730159	0.00158330836943511	0	0.0032619575392438	1641	M4
SRR1383451	U3116	0.000158730158730159	0.00158330836943511	0	0.0032619575392438	1642	M4
SRR1383451	U3122	0.000158730158730159	0.00158330836943511	0	0.0032619575392438	1643	M4
SRR1383451	U3127	0.000158730158730159	0.00158330836943511	0	0.0032619575392438	1644	M4
SRR1383451	U3128	0.000158730158730159	0.00158330836943511	0	0.0032619575392438	1645	M4
SRR1383451	U3137	0.000158730158730159	0.00158330836943511	0	0.0032619575392438	1646	M4
SRR1383451	U3144	0.000158730158730159	0.00158330836943511	0	0.0032619575392438	1647	M4
SRR1383451	U3153	0.000158730158730159	0.00158330836943511	0	0.0032619575392438	1648	M4
SRR1383451	U3161	0.000158730158730159	0.00158330836943511	0	0.0032619575392438	1649	M4
SRR1383451	U3163	0.000158730158730159	0.00158330836943511	0	0.0032619575392438	1650	M4
SRR1383451	U3170	0.000158730158730159	0.00158330836943511	0	0.0032619575392438	1651	M4
SRR1383451	U3172	0.000158730158730159	0.00158330836943511	0	0.0032619575392438	1652	M4
SRR1383451	U3173	0.000158730158730159	0.00158330836943511	0	0.0032619575392438	1653	M4
SRR1383451	U3177	0.000158730158730159	0.00158330836943511	0	0.0032619575392438	1654	M4
SRR1383451	U3183	0.000158730158730159	0.00158330836943511	0	0.0032619575392438	1655	M4
SRR1383451	U3185	0.000158730158730159	0.00158330836943511	0	0.0032619575392438	1656	M4
SRR1383451	U3195	0.000158730158730159	0.00158330836943511	0	0.0032619575392438	1657	M4
SRR1383451	U3199	0.000158730158730159	0.00158330836943511	0	0.0032619575392438	1658	M4
SRR1383451	U3200	0.000158730158730159	0.00158330836943511	0	0.0032619575392438	1659	M4
SRR1383451	U3203	0.000158730158730159	0.00158330836943511	0	0.0032619575392438	1660	M4
SRR1383451	U3205	0.000158730158730159	0.00158330836943511	0	0.0032619575392438	1661	M4
SRR1383451	U3209	0.000158730158730159	0.00158330836943511	0	0.0032619575392438	1662	M4
SRR1383451	U3215	0.000158730158730159	0.00158330836943511	0	0.0032619575392438	1663	M4
SRR1383451	U3218	0.000158730158730159	0.00158330836943511	0	0.0032619575392438	1664	M4
SRR1383451	U3227	0.000158730158730159	0.00158330836943511	0	0.0032619575392438	1665	M4
SRR1383451	U3230	0.000158730158730159	0.00158330836943511	0	0.0032619575392438	1666	M4
SRR1383451	U3232	0.000158730158730159	0.00158330836943511	0	0.0032619575392438	1667	M4
SRR1383451	U3233	0.000158730158730159	0.00158330836943511	0	0.0032619575392438	1668	M4
SRR1383451	U3247	0.000158730158730159	0.00158330836943511	0	0.0032619575392438	1669	M4
SRR1383451	U3253	0.000158730158730159	0.00158330836943511	0	0.0032619575392438	1670	M4
SRR1383451	U3254	0.000158730158730159	0.00158330836943511	0	0.0032619575392438	1671	M4
SRR1383451	U3257	0.000158730158730159	0.00158330836943511	0	0.0032619575392438	1672	M4
SRR1383451	U3268	0.000158730158730159	0.00158330836943511	0	0.0032619575392438	1673	M4
SRR1383451	U3280	0.000158730158730159	0.00158330836943511	0	0.0032619575392438	1674	M4
SRR1383451	U3296	0.000158730158730159	0.00158330836943511	0	0.0032619575392438	1675	M4
SRR1383451	U3299	0.000158730158730159	0.00158330836943511	0	0.0032619575392438	1676	M4
SRR1383451	U3300	0.000158730158730159	0.00158330836943511	0	0.0032619575392438	1677	M4
SRR1383451	U3306	0.000158730158730159	0.00158330836943511	0	0.0032619575392438	1678	M4
SRR1383451	U3307	0.000158730158730159	0.00158330836943511	0	0.0032619575392438	1679	M4
SRR1383451	U3308	0.000158730158730159	0.00158330836943511	0	0.0032619575392438	1680	M4
SRR1383451	U3325	0.000158730158730159	0.00158330836943511	0	0.0032619575392438	1681	M4
SRR1383451	U3329	0.000158730158730159	0.00158330836943511	0	0.0032619575392438	1682	M4
SRR1383451	U3332	0.000158730158730159	0.00158330836943511	0	0.0032619575392438	1683	M4
SRR1383451	U3341	0.000158730158730159	0.00224478343233825	0	0.00455842483920533	1684	M4
SRR1383451	U3356	0.000158730158730159	0.00158330836943511	0	0.0032619575392438	1685	M4
SRR1383451	U3368	0.000158730158730159	0.00158330836943511	0	0.0032619575392438	1686	M4
SRR1383451	U3370	0.000158730158730159	0.00158330836943511	0	0.0032619575392438	1687	M4
SRR1383451	U3380	0.000158730158730159	0.00158330836943511	0	0.0032619575392438	1688	M4
SRR1383451	U3382	0.000158730158730159	0.00158330836943511	0	0.0032619575392438	1689	M4
SRR1383451	U3397	0.000158730158730159	0.00158330836943511	0	0.0032619575392438	1690	M4
SRR1383451	U3405	0.000158730158730159	0.00158330836943511	0	0.0032619575392438	1691	M4
SRR1383451	U3414	0.000158730158730159	0.00158330836943511	0	0.0032619575392438	1692	M4
SRR1383451	U3416	0.000158730158730159	0.00158330836943511	0	0.0032619575392438	1693	M4
SRR1383451	U3419	0.000158730158730159	0.00158330836943511	0	0.0032619575392438	1694	M4
SRR1383451	U3430	0.000158730158730159	0.00158330836943511	0	0.0032619575392438	1695	M4
SRR1383451	U3431	0.000158730158730159	0.00158330836943511	0	0.0032619575392438	1696	M4
SRR1383451	U3441	0.000158730158730159	0.00158330836943511	0	0.0032619575392438	1697	M4
SRR1383451	U3442	0.000158730158730159	0.00158330836943511	0	0.0032619575392438	1698	M4
SRR1383451	U3443	0.000158730158730159	0.00158330836943511	0	0.0032619575392438	1699	M4
SRR1383451	U3457	0.000158730158730159	0.00158330836943511	0	0.0032619575392438	1700	M4
SRR1383451	U3465	0.000158730158730159	0.00158330836943511	0	0.0032619575392438	1701	M4
SRR1383451	U3472	0.000158730158730159	0.00158330836943511	0	0.0032619575392438	1702	M4
SRR1383451	U3473	0.000158730158730159	0.00158330836943511	0	0.0032619575392438	1703	M4
SRR1383451	U3474	0.000158730158730159	0.00158330836943511	0	0.0032619575392438	1704	M4
SRR1383451	U3477	0.000158730158730159	0.00158330836943511	0	0.0032619575392438	1705	M4
SRR1383451	U3480	0.000158730158730159	0.00158330836943511	0	0.0032619575392438	1706	M4
SRR1383451	U3482	0.000158730158730159	0.00158330836943511	0	0.0032619575392438	1707	M4
SRR1383451	U3484	0.000158730158730159	0.00158330836943511	0	0.0032619575392438	1708	M4
SRR1383451	U3490	0.000158730158730159	0.00158330836943511	0	0.0032619575392438	1709	M4
SRR1383451	U3500	0.000158730158730159	0.00158330836943511	0	0.0032619575392438	1710	M4
SRR1383451	U3513	0.000158730158730159	0.00158330836943511	0	0.0032619575392438	1711	M4
SRR1383451	U3517	0.000158730158730159	0.00158330836943511	0	0.0032619575392438	1712	M4
SRR1383451	U3520	0.000158730158730159	0.00158330836943511	0	0.0032619575392438	1713	M4
SRR1383451	U3522	0.000158730158730159	0.00158330836943511	0	0.0032619575392438	1714	M4
SRR1383451	U3532	0.000158730158730159	0.00158330836943511	0	0.0032619575392438	1715	M4
SRR1383451	U3542	0.000158730158730159	0.00158330836943511	0	0.0032619575392438	1716	M4
SRR1383451	U3546	0.000158730158730159	0.00158330836943511	0	0.0032619575392438	1717	M4
SRR1383451	U3559	0.000158730158730159	0.00158330836943511	0	0.0032619575392438	1718	M4
SRR1383451	U3562	0.000158730158730159	0.00158330836943511	0	0.0032619575392438	1719	M4
SRR1383451	U3566	0.000158730158730159	0.00158330836943511	0	0.0032619575392438	1720	M4
SRR1383451	U3569	0.000158730158730159	0.00158330836943511	0	0.0032619575392438	1721	M4
SRR1383451	U3571	0.000158730158730159	0.00158330836943511	0	0.0032619575392438	1722	M4
SRR1383451	U3573	0.000158730158730159	0.00158330836943511	0	0.0032619575392438	1723	M4
SRR1383451	U3581	0.000158730158730159	0.00158330836943511	0	0.0032619575392438	1724	M4
SRR1383451	U3585	0.000158730158730159	0.00158330836943511	0	0.0032619575392438	1725	M4
SRR1383451	U3590	0.000158730158730159	0.00158330836943511	0	0.0032619575392438	1726	M4
SRR1383451	U3597	0.000158730158730159	0.00158330836943511	0	0.0032619575392438	1727	M4
SRR1383451	U3601	0.000158730158730159	0.00158330836943511	0	0.0032619575392438	1728	M4
SRR1383451	U3604	0.000158730158730159	0.00158330836943511	0	0.0032619575392438	1729	M4
SRR1383451	U3608	0.000158730158730159	0.00158330836943511	0	0.0032619575392438	1730	M4
SRR1383451	U3613	0.000158730158730159	0.00158330836943511	0	0.0032619575392438	1731	M4
SRR1383451	U3618	0.000158730158730159	0.00158330836943511	0	0.0032619575392438	1732	M4
SRR1383451	U3620	0.000158730158730159	0.00158330836943511	0	0.0032619575392438	1733	M4
SRR1383451	U3629	0.000158730158730159	0.00158330836943511	0	0.0032619575392438	1734	M4
SRR1383451	U3630	0.000158730158730159	0.00158330836943511	0	0.0032619575392438	1735	M4
SRR1383451	U3632	0.000158730158730159	0.00158330836943511	0	0.0032619575392438	1736	M4
SRR1383451	U3635	0.000158730158730159	0.00158330836943511	0	0.0032619575392438	1737	M4
SRR1383451	U3636	0.000158730158730159	0.00158330836943511	0	0.0032619575392438	1738	M4
SRR1383451	U3638	0.000158730158730159	0.00158330836943511	0	0.0032619575392438	1739	M4
SRR1383451	U3639	0.000158730158730159	0.00158330836943511	0	0.0032619575392438	1740	M4
SRR1383451	U3641	0.000158730158730159	0.00158330836943511	0	0.0032619575392438	1741	M4
SRR1383451	U3645	0.000158730158730159	0.00158330836943511	0	0.0032619575392438	1742	M4
SRR1383451	U3646	0.000158730158730159	0.00158330836943511	0	0.0032619575392438	1743	M4
SRR1383451	U3651	0.000158730158730159	0.00158330836943511	0	0.0032619575392438	1744	M4
SRR1383451	U3654	0.000158730158730159	0.00158330836943511	0	0.0032619575392438	1745	M4
SRR1383451	U3658	0.000158730158730159	0.00158330836943511	0	0.0032619575392438	1746	M4
SRR1383451	U3663	0.000158730158730159	0.00158330836943511	0	0.0032619575392438	1747	M4
SRR1383451	U3667	0.000158730158730159	0.00158330836943511	0	0.0032619575392438	1748	M4
SRR1383451	U3673	0.000158730158730159	0.00158330836943511	0	0.0032619575392438	1749	M4
SRR1383451	U3676	0.000158730158730159	0.00158330836943511	0	0.0032619575392438	1750	M4
SRR1383451	U3681	0.000158730158730159	0.00158330836943511	0	0.0032619575392438	1751	M4
SRR1383451	U3684	0.000158730158730159	0.00158330836943511	0	0.0032619575392438	1752	M4
SRR1383451	U3686	0.000158730158730159	0.00158330836943511	0	0.0032619575392438	1753	M4
SRR1383451	U3690	0.000158730158730159	0.00158330836943511	0	0.0032619575392438	1754	M4
SRR1383451	U3691	0.000158730158730159	0.00158330836943511	0	0.0032619575392438	1755	M4
SRR1383451	U3701	0.000158730158730159	0.00158330836943511	0	0.0032619575392438	1756	M4
SRR1383451	U3706	0.000158730158730159	0.00158330836943511	0	0.0032619575392438	1757	M4
SRR1383451	U3708	0.000158730158730159	0.00158330836943511	0	0.0032619575392438	1758	M4
SRR1383451	U3717	0.000158730158730159	0.00158330836943511	0	0.0032619575392438	1759	M4
SRR1383451	U3720	0.000158730158730159	0.00158330836943511	0	0.0032619575392438	1760	M4
SRR1383451	U3722	0.000158730158730159	0.00158330836943511	0	0.0032619575392438	1761	M4
SRR1383451	U3724	0.000158730158730159	0.00158330836943511	0	0.0032619575392438	1762	M4
SRR1383451	U3726	0.000158730158730159	0.00158330836943511	0	0.0032619575392438	1763	M4
SRR1383451	U3735	0.000158730158730159	0.00158330836943511	0	0.0032619575392438	1764	M4
SRR1383451	U3737	0.000158730158730159	0.00158330836943511	0	0.0032619575392438	1765	M4
SRR1383451	U3749	0.000158730158730159	0.00158330836943511	0	0.0032619575392438	1766	M4
SRR1383451	U3751	0.000158730158730159	0.00158330836943511	0	0.0032619575392438	1767	M4
SRR1383451	U3756	0.000158730158730159	0.00158330836943511	0	0.0032619575392438	1768	M4
SRR1383451	U3757	0.000158730158730159	0.00158330836943511	0	0.0032619575392438	1769	M4
SRR1383451	U3759	0.000158730158730159	0.00158330836943511	0	0.0032619575392438	1770	M4
SRR1383451	U3767	0.000158730158730159	0.00158330836943511	0	0.0032619575392438	1771	M4
SRR1383451	U3772	0.000158730158730159	0.00158330836943511	0	0.0032619575392438	1772	M4
SRR1383451	U3776	0.000158730158730159	0.00158330836943511	0	0.0032619575392438	1773	M4
SRR1383451	U3777	0.000158730158730159	0.00158330836943511	0	0.0032619575392438	1774	M4
SRR1383451	U3780	0.000158730158730159	0.00158330836943511	0	0.0032619575392438	1775	M4
SRR1383451	U3781	0.000158730158730159	0.00158330836943511	0	0.0032619575392438	1776	M4
SRR1383451	U3784	0.000158730158730159	0.00158330836943511	0	0.0032619575392438	1777	M4
SRR1383451	U3786	0.000158730158730159	0.00158330836943511	0	0.0032619575392438	1778	M4
SRR1383451	U3787	0.000158730158730159	0.00158330836943511	0	0.0032619575392438	1779	M4
SRR1383451	U3788	0.000158730158730159	0.00158330836943511	0	0.0032619575392438	1780	M4
SRR1383451	U3791	0.000158730158730159	0.00158330836943511	0	0.0032619575392438	1781	M4
SRR1383451	U3797	0.000158730158730159	0.00158330836943511	0	0.0032619575392438	1782	M4
SRR1383451	U3802	0.000158730158730159	0.00158330836943511	0	0.0032619575392438	1783	M4
SRR1383451	U3807	0.000158730158730159	0.00158330836943511	0	0.0032619575392438	1784	M4
SRR1383451	U3812	0.000158730158730159	0.00158330836943511	0	0.0032619575392438	1785	M4
SRR1383451	U3815	0.000158730158730159	0.00158330836943511	0	0.0032619575392438	1786	M4
SRR1383451	U3836	0.000158730158730159	0.00158330836943511	0	0.0032619575392438	1787	M4
SRR1383451	U3837	0.000158730158730159	0.00158330836943511	0	0.0032619575392438	1788	M4
SRR1383451	U3855	0.000158730158730159	0.00158330836943511	0	0.0032619575392438	1789	M4
SRR1383451	U3857	0.000158730158730159	0.00158330836943511	0	0.0032619575392438	1790	M4
SRR1383451	U3858	0.000158730158730159	0.00158330836943511	0	0.0032619575392438	1791	M4
SRR1383451	U3860	0.000158730158730159	0.00158330836943511	0	0.0032619575392438	1792	M4
SRR1383451	U3863	0.000158730158730159	0.00158330836943511	0	0.0032619575392438	1793	M4
SRR1383451	U3868	0.000158730158730159	0.00158330836943511	0	0.0032619575392438	1794	M4
SRR1383451	U3873	0.000158730158730159	0.00158330836943511	0	0.0032619575392438	1795	M4
SRR1383451	U3882	0.000158730158730159	0.00158330836943511	0	0.0032619575392438	1796	M4
SRR1383451	U3887	0.000158730158730159	0.00158330836943511	0	0.0032619575392438	1797	M4
SRR1383451	U3893	0.000158730158730159	0.00158330836943511	0	0.0032619575392438	1798	M4
SRR1383451	U3897	0.000158730158730159	0.00158330836943511	0	0.0032619575392438	1799	M4
SRR1383451	U3899	0.000158730158730159	0.00158330836943511	0	0.0032619575392438	1800	M4
SRR1383451	U3905	0.000158730158730159	0.00158330836943511	0	0.0032619575392438	1801	M4
SRR1383451	U3919	0.000158730158730159	0.00158330836943511	0	0.0032619575392438	1802	M4
SRR1383451	U3922	0.000158730158730159	0.00158330836943511	0	0.0032619575392438	1803	M4
SRR1383451	U3934	0.000158730158730159	0.00158330836943511	0	0.0032619575392438	1804	M4
SRR1383451	U3941	0.000158730158730159	0.00158330836943511	0	0.0032619575392438	1805	M4
SRR1383451	U3946	0.000158730158730159	0.00158330836943511	0	0.0032619575392438	1806	M4
SRR1383451	U3947	0.000158730158730159	0.00158330836943511	0	0.0032619575392438	1807	M4
SRR1383451	U3948	0.000158730158730159	0.00158330836943511	0	0.0032619575392438	1808	M4
SRR1383451	U3953	0.000158730158730159	0.00158330836943511	0	0.0032619575392438	1809	M4
SRR1383451	U3973	0.000158730158730159	0.00158330836943511	0	0.0032619575392438	1810	M4
SRR1383451	U3983	0.000158730158730159	0.00158330836943511	0	0.0032619575392438	1811	M4
SRR1383451	U3987	0.000158730158730159	0.00158330836943511	0	0.0032619575392438	1812	M4
SRR1383451	U3992	0.000158730158730159	0.00158330836943511	0	0.0032619575392438	1813	M4
SRR1383451	U3993	0.000158730158730159	0.00158330836943511	0	0.0032619575392438	1814	M4
SRR1383451	U3996	0.000158730158730159	0.00158330836943511	0	0.0032619575392438	1815	M4
SRR1383451	U4000	0.000158730158730159	0.00158330836943511	0	0.0032619575392438	1816	M4
SRR1383451	U4003	0.000158730158730159	0.00158330836943511	0	0.0032619575392438	1817	M4
SRR1383451	U4006	0.000158730158730159	0.00158330836943511	0	0.0032619575392438	1818	M4
SRR1383451	U4008	0.000158730158730159	0.00158330836943511	0	0.0032619575392438	1819	M4
SRR1383451	U4014	0.000158730158730159	0.00158330836943511	0	0.0032619575392438	1820	M4
SRR1383451	U4020	0.000158730158730159	0.00158330836943511	0	0.0032619575392438	1821	M4
SRR1383451	U4027	0.000158730158730159	0.00158330836943511	0	0.0032619575392438	1822	M4
SRR1383451	U4028	0.000158730158730159	0.00158330836943511	0	0.0032619575392438	1823	M4
SRR1383451	U4038	0.000158730158730159	0.00158330836943511	0	0.0032619575392438	1824	M4
SRR1383451	U4039	0.000158730158730159	0.00158330836943511	0	0.0032619575392438	1825	M4
SRR1383451	U4042	0.000158730158730159	0.00158330836943511	0	0.0032619575392438	1826	M4
SRR1383451	U4043	0.000158730158730159	0.00158330836943511	0	0.0032619575392438	1827	M4
SRR1383451	U4050	0.000158730158730159	0.00158330836943511	0	0.0032619575392438	1828	M4
SRR1383451	U4053	0.000158730158730159	0.00158330836943511	0	0.0032619575392438	1829	M4
SRR1383451	U4056	0.000158730158730159	0.00158330836943511	0	0.0032619575392438	1830	M4
SRR1383451	U4059	0.000158730158730159	0.00158330836943511	0	0.0032619575392438	1831	M4
SRR1383451	U4061	0.000158730158730159	0.00158330836943511	0	0.0032619575392438	1832	M4
SRR1383451	U4063	0.000158730158730159	0.00158330836943511	0	0.0032619575392438	1833	M4
SRR1383451	U4066	0.000158730158730159	0.00158330836943511	0	0.0032619575392438	1834	M4
SRR1383451	U4068	0.000158730158730159	0.00158330836943511	0	0.0032619575392438	1835	M4
SRR1383451	U4072	0.000158730158730159	0.00158330836943511	0	0.0032619575392438	1836	M4
SRR1383451	U4079	0.000158730158730159	0.00158330836943511	0	0.0032619575392438	1837	M4
SRR1383451	U4083	0.000158730158730159	0.00158330836943511	0	0.0032619575392438	1838	M4
SRR1383451	U4088	0.000158730158730159	0.00158330836943511	0	0.0032619575392438	1839	M4
SRR1383451	U4092	0.000158730158730159	0.00158330836943511	0	0.0032619575392438	1840	M4
SRR1383451	U4099	0.000158730158730159	0.00158330836943511	0	0.0032619575392438	1841	M4
SRR1383451	U4100	0.000158730158730159	0.00158330836943511	0	0.0032619575392438	1842	M4
SRR1383451	U4103	0.000158730158730159	0.00158330836943511	0	0.0032619575392438	1843	M4
SRR1383451	U4104	0.000158730158730159	0.00158330836943511	0	0.0032619575392438	1844	M4
SRR1383451	U4107	0.000158730158730159	0.00158330836943511	0	0.0032619575392438	1845	M4
SRR1383451	U4109	0.000158730158730159	0.00158330836943511	0	0.0032619575392438	1846	M4
SRR1383451	U4111	0.000158730158730159	0.00158330836943511	0	0.0032619575392438	1847	M4
SRR1383451	U4114	0.000158730158730159	0.00158330836943511	0	0.0032619575392438	1848	M4
SRR1383451	U4118	0.000158730158730159	0.00158330836943511	0	0.0032619575392438	1849	M4
SRR1383451	U4134	0.000158730158730159	0.00158330836943511	0	0.0032619575392438	1850	M4
SRR1383451	U4153	0.000158730158730159	0.00158330836943511	0	0.0032619575392438	1851	M4
SRR1383451	U4158	0.000158730158730159	0.00158330836943511	0	0.0032619575392438	1852	M4
SRR1383451	U4161	0.000158730158730159	0.00158330836943511	0	0.0032619575392438	1853	M4
SRR1383451	U4170	0.000158730158730159	0.00158330836943511	0	0.0032619575392438	1854	M4
SRR1383451	U4172	0.000158730158730159	0.00158330836943511	0	0.0032619575392438	1855	M4
SRR1383451	U4183	0.000158730158730159	0.00158330836943511	0	0.0032619575392438	1856	M4
SRR1383451	U4186	0.000158730158730159	0.00158330836943511	0	0.0032619575392438	1857	M4
SRR1383451	U4187	0.000158730158730159	0.00158330836943511	0	0.0032619575392438	1858	M4
SRR1383451	U4197	0.000158730158730159	0.00158330836943511	0	0.0032619575392438	1859	M4
SRR1383451	U4205	0.000158730158730159	0.00158330836943511	0	0.0032619575392438	1860	M4
SRR1383451	U4208	0.000158730158730159	0.00158330836943511	0	0.0032619575392438	1861	M4
SRR1383451	U4215	0.000158730158730159	0.00158330836943511	0	0.0032619575392438	1862	M4
SRR1383451	U4218	0.000158730158730159	0.00158330836943511	0	0.0032619575392438	1863	M4
SRR1383451	U4221	0.000158730158730159	0.00158330836943511	0	0.0032619575392438	1864	M4
SRR1383451	U4225	0.000158730158730159	0.00158330836943511	0	0.0032619575392438	1865	M4
SRR1383451	U4234	0.000158730158730159	0.00158330836943511	0	0.0032619575392438	1866	M4
SRR1383451	U4239	0.000158730158730159	0.00158330836943511	0	0.0032619575392438	1867	M4
SRR1383451	U4243	0.000158730158730159	0.00158330836943511	0	0.0032619575392438	1868	M4
SRR1383451	U4252	0.000158730158730159	0.00158330836943511	0	0.0032619575392438	1869	M4
SRR1383451	U4264	0.000158730158730159	0.00158330836943511	0	0.0032619575392438	1870	M4
SRR1383451	U4274	0.000158730158730159	0.00158330836943511	0	0.0032619575392438	1871	M4
SRR1383451	U4281	0.000158730158730159	0.00158330836943511	0	0.0032619575392438	1872	M4
SRR1383451	U4292	0.000158730158730159	0.00158330836943511	0	0.0032619575392438	1873	M4
SRR1383451	U4299	0.000158730158730159	0.00158330836943511	0	0.0032619575392438	1874	M4
SRR1383451	U4304	0.000158730158730159	0.00158330836943511	0	0.0032619575392438	1875	M4
SRR1383451	U4311	0.000158730158730159	0.00158330836943511	0	0.0032619575392438	1876	M4
SRR1383451	U4312	0.000158730158730159	0.00158330836943511	0	0.0032619575392438	1877	M4
SRR1383451	U4313	0.000158730158730159	0.00158330836943511	0	0.0032619575392438	1878	M4
SRR1383451	U4316	0.000158730158730159	0.00158330836943511	0	0.0032619575392438	1879	M4
SRR1383451	U4324	0.000158730158730159	0.00158330836943511	0	0.0032619575392438	1880	M4
SRR1383451	U4330	0.000158730158730159	0.00158330836943511	0	0.0032619575392438	1881	M4
SRR1383451	U4332	0.000158730158730159	0.00158330836943511	0	0.0032619575392438	1882	M4
SRR1383451	U4334	0.000158730158730159	0.00158330836943511	0	0.0032619575392438	1883	M4
SRR1383451	U4340	0.000158730158730159	0.00158330836943511	0	0.0032619575392438	1884	M4
SRR1383451	U4341	0.000158730158730159	0.00158330836943511	0	0.0032619575392438	1885	M4
SRR1383451	U4345	0.000158730158730159	0.00158330836943511	0	0.0032619575392438	1886	M4
SRR1383451	U4348	0.000158730158730159	0.00158330836943511	0	0.0032619575392438	1887	M4
SRR1383451	U4350	0.000158730158730159	0.00158330836943511	0	0.0032619575392438	1888	M4
SRR1383451	U4351	0.000158730158730159	0.00158330836943511	0	0.0032619575392438	1889	M4
SRR1383451	U4356	0.000158730158730159	0.00158330836943511	0	0.0032619575392438	1890	M4
SRR1383451	U4359	0.000158730158730159	0.00158330836943511	0	0.0032619575392438	1891	M4
SRR1383451	U4362	0.000158730158730159	0.00158330836943511	0	0.0032619575392438	1892	M4
SRR1383451	U4364	0.000158730158730159	0.00158330836943511	0	0.0032619575392438	1893	M4
SRR1383451	U4373	0.000158730158730159	0.00158330836943511	0	0.0032619575392438	1894	M4
SRR1383451	U4379	0.000158730158730159	0.00158330836943511	0	0.0032619575392438	1895	M4
SRR1383451	U4380	0.000158730158730159	0.00158330836943511	0	0.0032619575392438	1896	M4
SRR1383451	U4384	0.000158730158730159	0.00158330836943511	0	0.0032619575392438	1897	M4
SRR1383451	U4388	0.000158730158730159	0.00158330836943511	0	0.0032619575392438	1898	M4
SRR1383451	U4389	0.000158730158730159	0.00158330836943511	0	0.0032619575392438	1899	M4
SRR1383451	U4390	0.000158730158730159	0.00158330836943511	0	0.0032619575392438	1900	M4
SRR1383451	U4394	0.000158730158730159	0.00158330836943511	0	0.0032619575392438	1901	M4
SRR1383451	U4396	0.000158730158730159	0.00158330836943511	0	0.0032619575392438	1902	M4
SRR1383451	U4397	0.000158730158730159	0.00158330836943511	0	0.0032619575392438	1903	M4
SRR1383451	U4399	0.000158730158730159	0.00158330836943511	0	0.0032619575392438	1904	M4
SRR1383451	U4402	0.000158730158730159	0.00158330836943511	0	0.0032619575392438	1905	M4
SRR1383451	U4409	0.000158730158730159	0.00158330836943511	0	0.0032619575392438	1906	M4
SRR1383451	U4413	0.000158730158730159	0.00158330836943511	0	0.0032619575392438	1907	M4
SRR1383451	U4414	0.000158730158730159	0.00158330836943511	0	0.0032619575392438	1908	M4
SRR1383451	U4416	0.000158730158730159	0.00158330836943511	0	0.0032619575392438	1909	M4
SRR1383451	U4429	0.000158730158730159	0.00158330836943511	0	0.0032619575392438	1910	M4
SRR1383451	U4430	0.000158730158730159	0.00158330836943511	0	0.0032619575392438	1911	M4
SRR1383451	U4433	0.000158730158730159	0.00158330836943511	0	0.0032619575392438	1912	M4
SRR1383451	U4437	0.000158730158730159	0.00158330836943511	0	0.0032619575392438	1913	M4
SRR1383451	U4458	0.000158730158730159	0.00158330836943511	0	0.0032619575392438	1914	M4
SRR1383451	U4459	0.000158730158730159	0.00158330836943511	0	0.0032619575392438	1915	M4
SRR1383451	U4464	0.000158730158730159	0.00158330836943511	0	0.0032619575392438	1916	M4
SRR1383451	U4472	0.000158730158730159	0.00158330836943511	0	0.0032619575392438	1917	M4
SRR1383451	U4482	0.000158730158730159	0.00158330836943511	0	0.0032619575392438	1918	M4
SRR1383451	U4486	0.000158730158730159	0.00158330836943511	0	0.0032619575392438	1919	M4
SRR1383451	U4489	0.000158730158730159	0.00158330836943511	0	0.0032619575392438	1920	M4
SRR1383451	U4490	0.000158730158730159	0.00158330836943511	0	0.0032619575392438	1921	M4
SRR1383451	U4492	0.000158730158730159	0.00158330836943511	0	0.0032619575392438	1922	M4
SRR1383451	U4511	0.000158730158730159	0.00158330836943511	0	0.0032619575392438	1923	M4
SRR1383451	U4514	0.000158730158730159	0.00158330836943511	0	0.0032619575392438	1924	M4
SRR1383451	U4520	0.000158730158730159	0.00158330836943511	0	0.0032619575392438	1925	M4
SRR1383451	U4525	0.000158730158730159	0.00158330836943511	0	0.0032619575392438	1926	M4
SRR1383451	U4526	0.000158730158730159	0.00158330836943511	0	0.0032619575392438	1927	M4
SRR1383451	U4536	0.000158730158730159	0.00158330836943511	0	0.0032619575392438	1928	M4
SRR1383451	U4541	0.000158730158730159	0.00158330836943511	0	0.0032619575392438	1929	M4
SRR1383451	U4558	0.000158730158730159	0.00158330836943511	0	0.0032619575392438	1930	M4
SRR1383451	U4559	0.000158730158730159	0.00158330836943511	0	0.0032619575392438	1931	M4
SRR1383451	U4568	0.000158730158730159	0.00158330836943511	0	0.0032619575392438	1932	M4
SRR1383451	U4571	0.000158730158730159	0.00158330836943511	0	0.0032619575392438	1933	M4
SRR1383451	U4574	0.000158730158730159	0.00158330836943511	0	0.0032619575392438	1934	M4
SRR1383451	U4592	0.000158730158730159	0.00158330836943511	0	0.0032619575392438	1935	M4
SRR1383451	U4594	0.000158730158730159	0.00158330836943511	0	0.0032619575392438	1936	M4
SRR1383451	U4601	0.000158730158730159	0.00158330836943511	0	0.0032619575392438	1937	M4
SRR1383451	U4613	0.000158730158730159	0.00158330836943511	0	0.0032619575392438	1938	M4
SRR1383451	U4631	0.000158730158730159	0.00158330836943511	0	0.0032619575392438	1939	M4
SRR1383451	U4643	0.000158730158730159	0.00158330836943511	0	0.0032619575392438	1940	M4
SRR1383451	U4646	0.000158730158730159	0.00158330836943511	0	0.0032619575392438	1941	M4
SRR1383451	U4650	0.000158730158730159	0.00158330836943511	0	0.0032619575392438	1942	M4
SRR1383451	U4652	0.000158730158730159	0.00158330836943511	0	0.0032619575392438	1943	M4
SRR1383451	U4664	0.000158730158730159	0.00158330836943511	0	0.0032619575392438	1944	M4
SRR1383451	U4667	0.000158730158730159	0.00158330836943511	0	0.0032619575392438	1945	M4
SRR1383451	U4676	0.000158730158730159	0.00158330836943511	0	0.0032619575392438	1946	M4
SRR1383451	U4682	0.000158730158730159	0.00158330836943511	0	0.0032619575392438	1947	M4
SRR1383451	U4684	0.000158730158730159	0.00158330836943511	0	0.0032619575392438	1948	M4
SRR1383451	U4689	0.000158730158730159	0.00158330836943511	0	0.0032619575392438	1949	M4
SRR1383451	U4691	0.000158730158730159	0.00158330836943511	0	0.0032619575392438	1950	M4
SRR1383451	U4693	0.000158730158730159	0.00158330836943511	0	0.0032619575392438	1951	M4
SRR1383451	U4695	0.000158730158730159	0.00158330836943511	0	0.0032619575392438	1952	M4
SRR1383451	U4698	0.000158730158730159	0.00158330836943511	0	0.0032619575392438	1953	M4
SRR1383451	U4700	0.000158730158730159	0.00158330836943511	0	0.0032619575392438	1954	M4
SRR1383451	U4703	0.000158730158730159	0.00158330836943511	0	0.0032619575392438	1955	M4
SRR1383451	U4709	0.000158730158730159	0.00158330836943511	0	0.0032619575392438	1956	M4
SRR1383451	U4712	0.000158730158730159	0.00158330836943511	0	0.0032619575392438	1957	M4
SRR1383451	U4716	0.000158730158730159	0.00158330836943511	0	0.0032619575392438	1958	M4
SRR1383451	U4723	0.000158730158730159	0.00158330836943511	0	0.0032619575392438	1959	M4
SRR1383451	U4725	0.000158730158730159	0.00158330836943511	0	0.0032619575392438	1960	M4
SRR1383451	U4730	0.000158730158730159	0.00158330836943511	0	0.0032619575392438	1961	M4
SRR1383451	U4733	0.000158730158730159	0.00158330836943511	0	0.0032619575392438	1962	M4
SRR1383451	U4737	0.000158730158730159	0.00158330836943511	0	0.0032619575392438	1963	M4
SRR1383451	U4738	0.000158730158730159	0.00158330836943511	0	0.0032619575392438	1964	M4
SRR1383451	U4740	0.000158730158730159	0.00158330836943511	0	0.0032619575392438	1965	M4
SRR1383451	U4746	0.000158730158730159	0.00158330836943511	0	0.0032619575392438	1966	M4
SRR1383451	U4747	0.000158730158730159	0.00158330836943511	0	0.0032619575392438	1967	M4
SRR1383451	U4768	0.000158730158730159	0.00158330836943511	0	0.0032619575392438	1968	M4
SRR1383451	U4776	0.000158730158730159	0.00158330836943511	0	0.0032619575392438	1969	M4
SRR1383451	U4777	0.000158730158730159	0.00158330836943511	0	0.0032619575392438	1970	M4
SRR1383451	U4778	0.000158730158730159	0.00158330836943511	0	0.0032619575392438	1971	M4
SRR1383451	U4780	0.000158730158730159	0.00158330836943511	0	0.0032619575392438	1972	M4
SRR1383451	U4781	0.000158730158730159	0.00158330836943511	0	0.0032619575392438	1973	M4
SRR1383451	U4787	0.000158730158730159	0.00158330836943511	0	0.0032619575392438	1974	M4
SRR1383451	U4794	0.000158730158730159	0.00158330836943511	0	0.0032619575392438	1975	M4
SRR1383451	U4804	0.000158730158730159	0.00158330836943511	0	0.0032619575392438	1976	M4
SRR1383451	U4805	0.000158730158730159	0.00158330836943511	0	0.0032619575392438	1977	M4
SRR1383451	U4809	0.000158730158730159	0.00158330836943511	0	0.0032619575392438	1978	M4
SRR1383451	U4821	0.000158730158730159	0.00158330836943511	0	0.0032619575392438	1979	M4
SRR1383451	U4823	0.000158730158730159	0.00158330836943511	0	0.0032619575392438	1980	M4
SRR1383451	U4829	0.000158730158730159	0.00158330836943511	0	0.0032619575392438	1981	M4
SRR1383451	U4845	0.000158730158730159	0.00158330836943511	0	0.0032619575392438	1982	M4
SRR1383451	U4848	0.000158730158730159	0.00158330836943511	0	0.0032619575392438	1983	M4
SRR1383451	U4856	0.000158730158730159	0.00224478343233825	0	0.00455842483920533	1984	M4
SRR1383451	U4858	0.000158730158730159	0.00158330836943511	0	0.0032619575392438	1985	M4
SRR1383451	U4870	0.000158730158730159	0.00158330836943511	0	0.0032619575392438	1986	M4
SRR1383451	U4875	0.000158730158730159	0.00158330836943511	0	0.0032619575392438	1987	M4
SRR1383451	U4883	0.000158730158730159	0.00158330836943511	0	0.0032619575392438	1988	M4
SRR1383451	U4884	0.000158730158730159	0.00158330836943511	0	0.0032619575392438	1989	M4
SRR1383451	U4893	0.000158730158730159	0.00158330836943511	0	0.0032619575392438	1990	M4
SRR1383451	U4894	0.000158730158730159	0.00158330836943511	0	0.0032619575392438	1991	M4
SRR1383451	U4896	0.000158730158730159	0.00158330836943511	0	0.0032619575392438	1992	M4
SRR1383451	U4898	0.000158730158730159	0.00158330836943511	0	0.0032619575392438	1993	M4
SRR1383451	U4900	0.000158730158730159	0.00158330836943511	0	0.0032619575392438	1994	M4
SRR1383451	U4906	0.000158730158730159	0.00158330836943511	0	0.0032619575392438	1995	M4
SRR1383451	U4911	0.000158730158730159	0.00158330836943511	0	0.0032619575392438	1996	M4
SRR1383451	U4916	0.000158730158730159	0.00158330836943511	0	0.0032619575392438	1997	M4
SRR1383451	U4919	0.000158730158730159	0.00158330836943511	0	0.0032619575392438	1998	M4
SRR1383451	U4922	0.000158730158730159	0.00158330836943511	0	0.0032619575392438	1999	M4
[truncated: 35,472 more rows]
