# Supplementary material for: nf-core/airrflow: An adaptive immune receptor repertoire analysis workflow employing the Immcantation framework
Source: PLoS Comput Biol. 2024 Jul 26;20(7):e1012265. doi: 10.1371/journal.pcbi.1012265 (PMC11305553; doi:10.1371/journal.pcbi.1012265)
Supplement: S1 Data — (ZIP) [file pcbi.1012265.s002.zip › figures_raw_data.xlsx]

## Sheet: Fig2A-D|SupplFig2A-C
repertoire	protocol	error	sensitivity	sensitivity_Nmatch	total_missing	total_exactmatch	total_incorrect	total_Nmatch
repA	sansumi	0	0.99545	0.99545	97	21224	0	0
repA	sansumi	0.001	0.98546	0.98546	310	21011	26	0
repA	sansumi	0.0025	0.914591	0.914591	1812	19500	123	0
repA	sansumi	0.005	0.609915	0.609915	8274	13004	123	0
repA	sansumi	0.01	0.109563	0.109563	18969	2336	34	0
repA	umi	0	0.995591	0.995591	93	21227	1	0
repA	umi	0.001	0.992167	0.994888	109	21154	0	58
repA	umi	0.0025	0.989822	0.993012	149	21104	0	68
repA	umi	0.005	0.984616	0.990854	195	20993	0	133
repA	umi	0.01	0.977065	0.98607	296	20832	1	192
repA	mixcr	0	0.975986	0.975986	512	20809	1	0
repA	mixcr	0.001	0.965715	0.965715	731	20590	1	0
repA	mixcr	0.0025	0.522208	0.522208	10187	11134	0	0
repA	mixcr	0.005	0.0222785	0.0222785	20846	475	0	0
repA	mixcr	0.01	0.000562825	0.000562825	21309	12	0	0
repA	mixcrumi	0	0.987946	0.987946	257	21064	1	0
repA	mixcrumi	0.001	0.989072	0.989072	233	21088	1	0
repA	mixcrumi	0.0025	0.989588	0.989588	222	21099	1	0
repA	mixcrumi	0.005	0.988134	0.988134	253	21068	1	0
repA	mixcrumi	0.01	0.98607	0.98607	297	21024	1	0
repB	sansumi	0	0.996709	0.996709	69	20900	0	0
repB	sansumi	0.001	0.985693	0.985693	300	20669	11	0
repB	sansumi	0.0025	0.91621	0.91621	1750	19212	116	0
repB	sansumi	0.005	0.631456	0.631456	7691	13241	122	0
repB	sansumi	0.01	0.134627	0.134627	18138	2823	35	0
repB	umi	0	0.996709	0.996709	69	20900	0	0
repB	umi	0.001	0.99194	0.994611	113	20800	0	56
repB	umi	0.0025	0.988316	0.992894	149	20724	0	96
repB	umi	0.005	0.986218	0.991702	173	20680	1	115
repB	umi	0.01	0.98164	0.989556	218	20584	1	166
repB	mixcr	0	0.974009	0.974009	545	20424	4	0
repB	mixcr	0.001	0.962945	0.962945	777	20192	4	0
repB	mixcr	0.0025	0.523821	0.523821	9985	10984	1	0
repB	mixcr	0.005	0.022414	0.022414	20499	470	0	0
repB	mixcr	0.01	0.000381516	0.000381516	20961	8	0	0
repB	mixcrumi	0	0.989079	0.989079	229	20740	0	0
repB	mixcrumi	0.001	0.986456	0.986456	284	20685	0	0
repB	mixcrumi	0.0025	0.986885	0.986885	275	20694	2	0
repB	mixcrumi	0.005	0.987839	0.987839	255	20714	1	0
repB	mixcrumi	0.01	0.987792	0.987792	256	20713	1	0
repC	sansumi	0	0.994651	0.994651	82	15247	0	0
repC	sansumi	0.001	0.985518	0.985518	222	15107	22	0
repC	sansumi	0.0025	0.920673	0.920673	1208	14113	82	0
repC	sansumi	0.005	0.634549	0.634549	5581	9727	94	0
repC	sansumi	0.01	0.130145	0.130145	13352	1995	35	0
repC	umi	0	0.99589	0.99589	63	15266	0	0
repC	umi	0.001	0.993476	0.995368	71	15229	0	29
repC	umi	0.0025	0.988518	0.993542	99	15153	0	77
repC	umi	0.005	0.985713	0.990997	138	15110	0	81
repC	umi	0.01	0.98069	0.988453	177	15033	0	119
repC	mixcr	0	0.978211	0.978211	334	14995	1	0
repC	mixcr	0.001	0.965425	0.965425	530	14799	1	0
repC	mixcr	0.0025	0.52417	0.52417	7294	8035	0	0
repC	mixcr	0.005	0.024333	0.024333	14956	373	0	0
repC	mixcr	0.01	0.000391415	0.000391415	15323	6	0	0
repC	mixcrumi	0	0.988258	0.988258	180	15149	0	0
repC	mixcrumi	0.001	0.989823	0.989823	156	15173	0	0
repC	mixcrumi	0.0025	0.987214	0.987214	196	15133	0	0
repC	mixcrumi	0.005	0.98767	0.98767	189	15140	0	0
repC	mixcrumi	0.01	0.988062	0.988062	183	15146	0	0

## Sheet: Fig2E|SupplFig2D
repertoire	clone_number	rep_id	mut_err	tool
repA_00_mixcr	10519	repA	0	mixcr
repA_00_mixcrumi	10567	repA	0	mixcrumi
repA_00_sansumi	5526	repA	0	sansumi
repA_00_umi	5540	repA	0	umi
repA_01_mixcr	10363	repA	1	mixcr
repA_01_mixcrumi	10562	repA	1	mixcrumi
repA_01_sansumi	5484	repA	1	sansumi
repA_01_umi	5536	repA	1	umi
repA_025_mixcr	5888	repA	25	mixcr
repA_025_mixcrumi	10557	repA	25	mixcrumi
repA_025_sansumi	5132	repA	25	sansumi
repA_025_umi	5520	repA	25	umi
repA_05_mixcr	400	repA	5	mixcr
repA_05_mixcrumi	10574	repA	5	mixcrumi
repA_05_sansumi	3617	repA	5	sansumi
repA_05_umi	5515	repA	5	umi
repA_10_mixcr	12	repA	10	mixcr
repA_10_mixcrumi	10561	repA	10	mixcrumi
repA_10_sansumi	889	repA	10	sansumi
repA_10_umi	5481	repA	10	umi
repB_00_mixcr	13516	repB	0	mixcr
repB_00_mixcrumi	13640	repB	0	mixcrumi
repB_00_sansumi	5741	repB	0	sansumi
repB_00_umi	5802	repB	0	umi
repB_01_mixcr	13336	repB	1	mixcr
repB_01_mixcrumi	13605	repB	1	mixcrumi
repB_01_sansumi	5682	repB	1	sansumi
repB_01_umi	5788	repB	1	umi
repB_025_mixcr	7635	repB	25	mixcr
repB_025_mixcrumi	13627	repB	25	mixcrumi
repB_025_sansumi	5309	repB	25	sansumi
repB_025_umi	5767	repB	25	umi
repB_05_mixcr	448	repB	5	mixcr
repB_05_mixcrumi	13658	repB	5	mixcrumi
repB_05_sansumi	3798	repB	5	sansumi
repB_05_umi	5772	repB	5	umi
repB_10_mixcr	8	repB	10	mixcr
repB_10_mixcrumi	13718	repB	10	mixcrumi
repB_10_sansumi	1010	repB	10	sansumi
repB_10_umi	5758	repB	10	umi
repC_00_mixcr	10373	repC	0	mixcr
repC_00_mixcrumi	10398	repC	0	mixcrumi
repC_00_sansumi	6506	repC	0	sansumi
repC_00_umi	6565	repC	0	umi
repC_01_mixcr	10209	repC	1	mixcr
repC_01_mixcrumi	10385	repC	1	mixcrumi
repC_01_sansumi	6453	repC	1	sansumi
repC_01_umi	6569	repC	1	umi
repC_025_mixcr	5740	repC	25	mixcr
repC_025_mixcrumi	10387	repC	25	mixcrumi
repC_025_sansumi	6113	repC	25	sansumi
repC_025_umi	6555	repC	25	umi
repC_05_mixcr	324	repC	5	mixcr
repC_05_mixcrumi	10390	repC	5	mixcrumi
repC_05_sansumi	4580	repC	5	sansumi
repC_05_umi	6543	repC	5	umi
repC_10_mixcr	6	repC	10	mixcr
repC_10_mixcrumi	10414	repC	10	mixcrumi
repC_10_sansumi	1305	repC	10	sansumi
repC_10_umi	6527	repC	10	umi

## Sheet: Figure3B
Nodes	CPUs	Runtime	Memory	CPU h	runtime
1	64	29h 34m	12.1TB	1356.8	29.57
4	256	09h 33m	11.5TB	1294.4	9.55
10	640	06h 28m	11.5TB	1314.9	6.47

## Sheet: Fig3E
Sequences in Robbiani et al.
CAAPHCSGGSCLDAFDIW
CAAPHCSGGSCYDAFDIW
CAANHCSGGSCYDGFDIW
CAAPYCSGGSCNDAFDIW
CAAPHCSSTSCFDAFDIW
CAAPYCSGGSCSDAFDIW

## Sheet: SupplementaryTable3
	Total time	Sample average	CPU hours		LINEAGE RECONSTRUCTION WITH RAXML
airrflow sans-UMI	01:47:10	00:07:08.667000	38.2			repA		repB		repC
airrflow UMI	02:02:08	00:08:08.533000	43		sans-UMI	rep000	20:22:09	rep001	00:11:00	rep101	00:06:57
airrflow sans-UMI + raxml	1 day, 18:12:07	02:48:48.467000	793.6			rep002	19:49:14	rep006	00:08:48	rep102	00:05:33
airrflow UMI + raxml	2 days, 15:16:38	04:13:06.533000	1077.6			rep003	19:44:18	rep007	00:08:13	rep103	00:05:45
airrflow sans-UMI + pratchet	2 days, 15:48:44	04:15:14.933000	1524.1			rep004	11:12:48	rep008	00:05:25	rep104	00:03:11
airrflow UMI + pratchet	3 days, 8:01:15	05:20:05	1384.4			rep005	00:33:22	rep009	00:01:11	rep105	00:00:49
						average	14:20:22.200000	average	00:06:55.400000	average	00:04:27
					UMI	rep010	21:01:23	rep011	00:09:07	rep111	00:05:16
Lineage reconstruction	repA	repB	repC			rep012	21:27:28	rep016	00:09:02	rep112	00:05:25
airrflow raxml sans-UMI	14:20:22.200000	00:06:55.400000	00:04:27			rep013	20:16:29	rep017	00:11:21	rep113	00:05:06
airrflow raxml UMI	20:43:20	00:09:57.400000	00:05:17.200000			rep014	20:40:09	rep018	00:11:25	rep114	00:05:23
airrflow pratchet sans-UMI	16:50:21.400000	00:04:11.400000	00:03:14			rep015	20:11:11	rep019	00:08:52	rep115	00:05:16
airrflow pratchet UMI	1 day, 2:04:43.200000	00:05:51	00:04:28.200000			average	20:43:20	average	00:09:57.400000	average	00:05:17.200000
					LINEAGE RECONSTRUCTION WITH PRATCHET
						repA		repB		repC
					sans-UMI	rep000	1 day, 2:02:45	rep001	00:05:43	rep101	00:04:13
						rep002	1 day, 1:20:57	rep006	00:05:25	rep102	00:04:18
						rep003	22:47:17	rep007	00:05:06	rep103	00:03:59
						rep004	09:44:52	rep008	00:03:32	rep104	00:03:02
						rep005	00:15:56	rep009	00:01:11	rep105	00:00:38
						average	16:50:21.400000	average	00:04:11.400000	average	00:03:14
					UMI	rep010	1 day, 2:51:54	rep011	00:05:51	rep111	00:04:25
						rep012	1 day, 3:17:32	rep016	00:05:51	rep112	00:04:25
						rep013	1 day, 1:17:24	rep017	00:05:57	rep113	00:04:53
						rep014	1 day, 2:22:55	rep018	00:05:45	rep114	00:04:16
						rep015	1 day, 0:33:51	rep019	00:05:51	rep115	00:04:22
						average	1 day, 2:04:43.200000	average	00:05:51	average	00:04:28.200000
