# Supplementary material for: nf-core/airrflow: An adaptive immune receptor repertoire analysis workflow employing the Immcantation framework
Source: PLoS Comput Biol. 2024 Jul 26;20(7):e1012265. doi: 10.1371/journal.pcbi.1012265 (PMC11305553; doi:10.1371/journal.pcbi.1012265)
Supplement: S1 Data — (ZIP) [file pcbi.1012265.s002.zip › Fig2E-supFig2D.tsv]

repertoire	n	rep_id	mut_err	rep_group
repA_00_mixcr	10519	repA	00	mixcr
repA_00_mixcrumi	10567	repA	00	mixcrumi
repA_00_sansumi	5526	repA	00	sansumi
repA_00_umi	5540	repA	00	umi
repA_01_mixcr	10363	repA	01	mixcr
repA_01_mixcrumi	10562	repA	01	mixcrumi
repA_01_sansumi	5484	repA	01	sansumi
repA_01_umi	5536	repA	01	umi
repA_025_mixcr	5888	repA	025	mixcr
repA_025_mixcrumi	10557	repA	025	mixcrumi
repA_025_sansumi	5132	repA	025	sansumi
repA_025_umi	5520	repA	025	umi
repA_05_mixcr	400	repA	05	mixcr
repA_05_mixcrumi	10574	repA	05	mixcrumi
repA_05_sansumi	3617	repA	05	sansumi
repA_05_umi	5515	repA	05	umi
repA_10_mixcr	12	repA	10	mixcr
repA_10_mixcrumi	10561	repA	10	mixcrumi
repA_10_sansumi	889	repA	10	sansumi
repA_10_umi	5481	repA	10	umi
repB_00_mixcr	13516	repB	00	mixcr
repB_00_mixcrumi	13640	repB	00	mixcrumi
repB_00_sansumi	5741	repB	00	sansumi
repB_00_umi	5802	repB	00	umi
repB_01_mixcr	13336	repB	01	mixcr
repB_01_mixcrumi	13605	repB	01	mixcrumi
repB_01_sansumi	5682	repB	01	sansumi
repB_01_umi	5788	repB	01	umi
repB_025_mixcr	7635	repB	025	mixcr
repB_025_mixcrumi	13627	repB	025	mixcrumi
repB_025_sansumi	5309	repB	025	sansumi
repB_025_umi	5767	repB	025	umi
repB_05_mixcr	448	repB	05	mixcr
repB_05_mixcrumi	13658	repB	05	mixcrumi
repB_05_sansumi	3798	repB	05	sansumi
repB_05_umi	5772	repB	05	umi
repB_10_mixcr	8	repB	10	mixcr
repB_10_mixcrumi	13718	repB	10	mixcrumi
repB_10_sansumi	1010	repB	10	sansumi
repB_10_umi	5758	repB	10	umi
repC_00_mixcr	10373	repC	00	mixcr
repC_00_mixcrumi	10398	repC	00	mixcrumi
repC_00_sansumi	6506	repC	00	sansumi
repC_00_umi	6565	repC	00	umi
repC_01_mixcr	10209	repC	01	mixcr
repC_01_mixcrumi	10385	repC	01	mixcrumi
repC_01_sansumi	6453	repC	01	sansumi
repC_01_umi	6569	repC	01	umi
repC_025_mixcr	5740	repC	025	mixcr
repC_025_mixcrumi	10387	repC	025	mixcrumi
repC_025_sansumi	6113	repC	025	sansumi
repC_025_umi	6555	repC	025	umi
repC_05_mixcr	324	repC	05	mixcr
repC_05_mixcrumi	10390	repC	05	mixcrumi
repC_05_sansumi	4580	repC	05	sansumi
repC_05_umi	6543	repC	05	umi
repC_10_mixcr	6	repC	10	mixcr
repC_10_mixcrumi	10414	repC	10	mixcrumi
repC_10_sansumi	1305	repC	10	sansumi
repC_10_umi	6527	repC	10	umi
